# Supplementary material for: 2-[2-(1H-Imidazol-3-ium-5-yl)eth­yl]-3-(pyridin-2-yl)-2H-imidazo[1,5-a]pyridin-4-ium bis­(perchlorate)
Source: Acta Crystallogr Sect E Struct Rep Online. 2011 Apr 29;67(Pt 5):o1282. doi: 10.1107/S1600536811015625 (PMC3089310; doi:10.1107/S1600536811015625)
Supplement: Supplementary file 1 [file e-67-o1282-sup1.cif]

##############################################################################
#                                                                            #
# This CIF contains the data in a paper accepted for publication in          #
# Acta Crystallographica Section E. It conforms to the requirements of       #
# Notes for Authors for Acta Crystallographica Section E, and has been       #
# peer reviewed under the auspices of the IUCr Commission on Journals.       #
#                                                                            #
# Full details of the Crystallographic Information File format               #
# are given in the paper "The Crystallographic Information File (CIF):       #
# a New Standard Archive File for Crystallography" by S. R. Hall, F. H.      #
# Allen and I. D. Brown [Acta Cryst. (1991), A47, 655-685].                  #
#                                                                            #
# The current version of the core CIF dictionary is obtainable from          #
# ftp://ftp.iucr.org/pub/cif_core.dic.                                       #
#                                                                            #
# Software is freely available for graphical display of the structure(s)     #
# in this CIF. For information consult the CIF software page                 #
# http://www.iucr.org/resources/cif/software.                                #
#                                                                            #
# This file may be used for bona fide research purposes within the           #
# scientific community so long as proper attribution is given to the journal # 
# article from which it was obtained.                                        #
#                                                                            #
##############################################################################
data_I
_audit_creation_method     SHELXL-97
_chemical_name_systematic
;
2-[2-(1<i>H</i>-Imidazol-3-ium-5-yl)ethyl]-3-(pyridin-2-yl)-2<i>H</i>-
imidazo[1,5-<i>a</i>]pyridin-4-ium bis(perchlorate)
;
_chemical_name_common     ?
_chemical_formula_moiety     'C17 H17 N5 2+, 2(Cl O4 -)'
_chemical_formula_sum     'C17 H17 Cl2 N5 O8'
_chemical_formula_iupac     'C17 H17 N5 2+, 2Cl O4 -'
_chemical_formula_weight     490.26
_chemical_melting_point     ?
_symmetry_cell_setting     monoclinic
_symmetry_space_group_name_H-M     'P 21/c'
_symmetry_space_group_name_Hall     '-P 2ybc'
loop_
    _symmetry_equiv_pos_as_xyz
    'x, y, z'
    '-x, y+1/2, -z+1/2'
    '-x, -y, -z'
    'x, -y-1/2, z-1/2'
_cell_length_a     15.044(6)
_cell_length_b     11.303(4)
_cell_length_c     12.783(5)
_cell_angle_alpha     90.00
_cell_angle_beta     108.009(15)
_cell_angle_gamma     90.00
_cell_volume     2067.1(13)
_cell_formula_units_Z     4
_cell_measurement_reflns_used     11579
_cell_measurement_theta_min     3.1
_cell_measurement_theta_max     29.6
_cell_measurement_temperature     273.1
_exptl_crystal_description     'block'
_exptl_crystal_colour     'brown'
_exptl_crystal_size_max     0.35
_exptl_crystal_size_mid     0.20
_exptl_crystal_size_min     0.20
_exptl_crystal_density_diffrn     1.575
_exptl_crystal_density_meas     ?
_exptl_crystal_density_method     'not measured'
_exptl_crystal_F_000     1008
_exptl_absorpt_coefficient_mu     0.372
_exptl_absorpt_correction_type     none
_exptl_absorpt_process_details     ?
_exptl_absorpt_correction_T_min     ?
_exptl_absorpt_correction_T_max     ?
_exptl_special_details
;
;
_diffrn_ambient_temperature     273.1
_diffrn_radiation_type     MoK\a
_diffrn_radiation_wavelength     0.71073
_diffrn_radiation_source     'fine-focus sealed tube'
_diffrn_radiation_monochromator     graphite
_diffrn_measurement_device_type     'Rigaku R-AXIS RAPID'
_diffrn_measurement_method     \w
_diffrn_detector_area_resol_mean     10.00
_diffrn_reflns_number     19199
_diffrn_reflns_av_R_equivalents     0.0826
_diffrn_reflns_av_sigmaI/netI     0.0715
_diffrn_reflns_theta_min     3.09
_diffrn_reflns_theta_max     26.99
_diffrn_reflns_theta_full     26.99
_diffrn_measured_fraction_theta_max     0.998
_diffrn_measured_fraction_theta_full     0.998
_diffrn_reflns_limit_h_min     -19
_diffrn_reflns_limit_h_max     19
_diffrn_reflns_limit_k_min     -14
_diffrn_reflns_limit_k_max     14
_diffrn_reflns_limit_l_min     -16
_diffrn_reflns_limit_l_max     16
_diffrn_standards_number     0
_diffrn_standards_interval_count     0
_diffrn_standards_interval_time     ?
_diffrn_standards_decay_%     0
_refine_special_details
;
Refinement of <i>F</i>^2^ against ALL reflections. The weighted <i>R</i>-factor
<i>wR</i> and goodness of fit <i>S</i> are based on <i>F</i>^2^, conventional
<i>R</i>-factors <i>R</i> are based on <i>F</i>, with <i>F</i> set to zero for
negative <i>F</i>^2^. The threshold expression of <i>F</i>^2^ >
\s(<i>F</i>^2^) is used only for calculating <i>R</i>-factors(gt) <i>etc</i>.
and is not relevant to the choice of reflections for refinement.
<i>R</i>-factors based on <i>F</i>^2^ are statistically about twice as large
as those based on <i>F</i>, and <i>R</i>- factors based on ALL data will be
even larger.
;
_reflns_number_total     4507
_reflns_number_gt     2540
_reflns_threshold_expression     I>2\s(I)
_refine_ls_structure_factor_coef     Fsqd
_refine_ls_matrix_type     full
_refine_ls_R_factor_all     0.1284
_refine_ls_R_factor_gt     0.0740
_refine_ls_wR_factor_gt     0.1851
_refine_ls_wR_factor_ref     0.2140
_refine_ls_goodness_of_fit_ref     1.065
_refine_ls_restrained_S_all     1.143
_refine_ls_number_reflns     4507
_refine_ls_number_parameters     363
_refine_ls_number_restraints     198
_refine_ls_hydrogen_treatment     constr
_refine_ls_weighting_scheme     calc
_refine_ls_weighting_details
         'calc w=1/[\s^2^(Fo^2^)+(0.0979P)^2^+0.8991P] where P=(Fo^2^+2Fc^2^)/3'
_atom_sites_solution_hydrogens     geom
_atom_sites_solution_primary     direct
_atom_sites_solution_secondary     difmap
_refine_ls_shift/su_max     0.000
_refine_ls_shift/su_mean     0.000
_refine_diff_density_max     0.445
_refine_diff_density_min     -0.521
_refine_ls_extinction_method     none
_refine_ls_extinction_coef     ?
loop_
    _atom_type_symbol
    _atom_type_description
    _atom_type_scat_dispersion_real
    _atom_type_scat_dispersion_imag
    _atom_type_scat_source
    'C' 'C' 0.0033 0.0016
                         'International Tables Vol C Tables 4.2.6.8 and 6.1.1.4'
    'H' 'H' 0.0000 0.0000
                         'International Tables Vol C Tables 4.2.6.8 and 6.1.1.4'
    'N' 'N' 0.0061 0.0033
                         'International Tables Vol C Tables 4.2.6.8 and 6.1.1.4'
    'O' 'O' 0.0106 0.0060
                         'International Tables Vol C Tables 4.2.6.8 and 6.1.1.4'
    'Cl' 'Cl' 0.1484 0.1585
                         'International Tables Vol C Tables 4.2.6.8 and 6.1.1.4'
_computing_data_collection     'PROCESS-AUTO (Rigaku, 1998)'
_computing_cell_refinement     'PROCESS-AUTO (Rigaku, 1998)'
_computing_data_reduction     'CrystalStructure (Rigaku/MSC, 2004)'
_computing_structure_solution     'SHELXS97 (Sheldrick, 2008)'
_computing_structure_refinement     'SHELXL97 (Sheldrick, 2008)'
_computing_molecular_graphics     'ORTEP-3 (Farrugia, 1997)'
_computing_publication_material
                                'WinGX (Farrugia, 1999) and PLATON (Spek, 2009)'
loop_
    _atom_site_type_symbol
    _atom_site_label
    _atom_site_fract_x
    _atom_site_fract_y
    _atom_site_fract_z
    _atom_site_U_iso_or_equiv
    _atom_site_adp_type
    _atom_site_calc_flag
    _atom_site_refinement_flags
    _atom_site_occupancy
    _atom_site_symmetry_multiplicity
    _atom_site_disorder_assembly
    _atom_site_disorder_group
    Cl Cl1 0.04647(8) -0.10009(10) 0.30270(8) 0.0598(4) Uani d DU 1 1 . .
    Cl Cl2 0.38314(10) 0.18832(12) 0.36810(11) 0.0791(4) Uani d DU 1 1 . .
    O O1A 0.1400(4) -0.0618(7) 0.3141(7) 0.0894(19) Uani d PDU 0.614(8) 1 A 1
    O O2A -0.0092(7) -0.0565(8) 0.2027(5) 0.115(2) Uani d PDU 0.614(8) 1 A 1
    O O3A 0.0469(7) -0.2260(4) 0.3022(9) 0.091(2) Uani d PDU 0.614(8) 1 A 1
    O O4A 0.0210(9) -0.0453(14) 0.3907(6) 0.069(2) Uani d PDU 0.614(8) 1 A 1
    O O1B 0.0926(10) -0.0210(9) 0.2511(10) 0.096(2) Uani d PDU 0.386(8) 1 A 2
    O O2B -0.0448(5) -0.1148(12) 0.2321(8) 0.088(3) Uani d PDU 0.386(8) 1 A 2
    O O3B 0.0868(11) -0.2140(7) 0.3301(15) 0.092(3) Uani d PDU 0.386(8) 1 A 2
    O O4B 0.0434(15) -0.064(2) 0.4091(8) 0.064(3) Uani d PDU 0.386(8) 1 A 2
    O O5A 0.4484(9) 0.1176(9) 0.4445(8) 0.114(3) Uani d PDU 0.591(7) 1 B 1
    O O6A 0.3768(6) 0.2058(7) 0.2528(5) 0.113(2) Uani d PDU 0.591(7) 1 B 1
    O O7A 0.3632(7) 0.2974(6) 0.4153(7) 0.089(2) Uani d PDU 0.591(7) 1 B 1
    O O8A 0.2969(5) 0.1162(7) 0.3466(6) 0.0921(19) Uani d PDU 0.591(7) 1 B 1
    O O5B 0.4416(12) 0.0902(12) 0.4024(12) 0.105(3) Uani d PDU 0.409(7) 1 B 2
    O O6B 0.4497(7) 0.2597(8) 0.3319(10) 0.108(3) Uani d PDU 0.409(7) 1 B 2
    O O7B 0.3793(11) 0.2623(10) 0.4594(8) 0.089(3) Uani d PDU 0.409(7) 1 B 2
    O O8B 0.2861(6) 0.1717(13) 0.3009(12) 0.123(3) Uani d PDU 0.409(7) 1 B 2
    N N1 0.2084(2) 0.6878(3) 0.5373(3) 0.0568(9) Uani d . 1 1 . .
    N N2 0.2744(2) 0.8592(3) 0.5682(3) 0.0525(8) Uani d . 1 1 . .
    N N3 0.3643(3) 0.6138(3) 0.4591(3) 0.0678(10) Uani d . 1 1 . .
    N N4 0.1981(3) 0.2840(3) 0.4732(3) 0.0602(9) Uani d . 1 1 . .
    H H4N 0.2431 0.2966 0.4465 0.072 Uiso calc R 1 1 . .
    N N5 0.0837(3) 0.2016(3) 0.5074(3) 0.0703(11) Uani d . 1 1 . .
    H H5N 0.0406 0.1515 0.5070 0.084 Uiso calc R 1 1 . .
    C C1 0.1678(3) 0.7453(4) 0.6032(3) 0.0633(12) Uani d . 1 1 . .
    H H1 0.1215 0.7153 0.6299 0.076 Uiso calc R 1 1 . .
    C C2 0.2065(3) 0.8542(4) 0.6235(3) 0.0586(11) Uani d . 1 1 . .
    C C3 0.1957(4) 0.9540(5) 0.6846(4) 0.0705(13) Uani d . 1 1 . .
    H H3 0.1515 0.9533 0.7218 0.085 Uiso calc R 1 1 . .
    C C4 0.2487(4) 1.0493(5) 0.6890(4) 0.0786(15) Uani d . 1 1 . .
    H H4 0.2398 1.1161 0.7270 0.094 Uiso calc R 1 1 . .
    C C5 0.3187(4) 1.0491(4) 0.6361(4) 0.0753(14) Uani d . 1 1 . .
    H H5 0.3571 1.1151 0.6429 0.090 Uiso calc R 1 1 . .
    C C6 0.3313(3) 0.9565(4) 0.5763(3) 0.0616(11) Uani d . 1 1 . .
    H H6 0.3771 0.9580 0.5414 0.074 Uiso calc R 1 1 . .
    C C7 0.2737(3) 0.7553(3) 0.5146(3) 0.0519(10) Uani d . 1 1 . .
    C C8 0.3311(3) 0.7255(4) 0.4459(3) 0.0527(10) Uani d . 1 1 . .
    C C9 0.3495(3) 0.8053(4) 0.3742(4) 0.0624(11) Uani d . 1 1 . .
    H H9 0.3223 0.8800 0.3651 0.075 Uiso calc R 1 1 . .
    C C10 0.4094(4) 0.7724(5) 0.3157(4) 0.0763(14) Uani d . 1 1 . .
    H H10 0.4256 0.8254 0.2691 0.092 Uiso calc R 1 1 . .
    C C11 0.4437(4) 0.6597(6) 0.3288(5) 0.0821(16) Uani d . 1 1 . .
    H H11 0.4839 0.6347 0.2907 0.099 Uiso calc R 1 1 . .
    C C12 0.4184(4) 0.5831(5) 0.3986(4) 0.0814(15) Uani d . 1 1 . .
    H H12 0.4404 0.5057 0.4037 0.098 Uiso calc R 1 1 . .
    C C13 0.1788(3) 0.5677(4) 0.4936(4) 0.0613(11) Uani d . 1 1 . .
    H H13A 0.2000 0.5529 0.4304 0.074 Uiso calc R 1 1 . .
    H H13B 0.1112 0.5629 0.4697 0.074 Uiso calc R 1 1 . .
    C C14 0.2189(3) 0.4744(4) 0.5806(4) 0.0643(12) Uani d . 1 1 . .
    H H14A 0.2856 0.4673 0.5932 0.077 Uiso calc R 1 1 . .
    H H14B 0.2091 0.4979 0.6492 0.077 Uiso calc R 1 1 . .
    C C15 0.1729(3) 0.3587(4) 0.5444(3) 0.0554(10) Uani d . 1 1 . .
    C C16 0.1433(3) 0.1910(4) 0.4521(4) 0.0674(12) Uani d . 1 1 . .
    H H16 0.1463 0.1285 0.4060 0.081 Uiso calc R 1 1 . .
    C C17 0.1007(3) 0.3047(4) 0.5659(4) 0.0660(12) Uani d . 1 1 . .
    H H17 0.0683 0.3325 0.6122 0.079 Uiso calc R 1 1 . .
loop_
    _atom_site_aniso_label
    _atom_site_aniso_U_11
    _atom_site_aniso_U_22
    _atom_site_aniso_U_33
    _atom_site_aniso_U_12
    _atom_site_aniso_U_13
    _atom_site_aniso_U_23
    Cl1 0.0669(7) 0.0630(7) 0.0559(6) 0.0019(5) 0.0283(5) -0.0003(5)
    Cl2 0.0943(9) 0.0704(8) 0.0883(9) 0.0208(7) 0.0509(8) 0.0218(6)
    O1A 0.080(3) 0.106(4) 0.101(4) -0.012(3) 0.056(3) -0.012(4)
    O2A 0.137(5) 0.124(5) 0.068(3) 0.020(4) 0.006(3) 0.017(3)
    O3A 0.116(6) 0.064(3) 0.094(5) -0.010(3) 0.036(5) -0.007(3)
    O4A 0.072(6) 0.074(5) 0.072(3) -0.001(4) 0.040(4) -0.005(4)
    O1B 0.122(5) 0.102(5) 0.083(5) -0.009(4) 0.059(4) 0.011(4)
    O2B 0.090(4) 0.108(6) 0.057(4) 0.004(4) 0.010(3) -0.016(4)
    O3B 0.107(7) 0.069(4) 0.090(6) 0.020(4) 0.014(6) -0.004(4)
    O4B 0.071(7) 0.072(6) 0.050(3) -0.007(5) 0.023(4) -0.003(4)
    O5A 0.106(4) 0.092(5) 0.122(6) 0.031(4) 0.005(5) 0.007(4)
    O6A 0.149(5) 0.109(5) 0.102(3) 0.040(4) 0.071(4) 0.024(3)
    O7A 0.098(5) 0.061(3) 0.117(5) 0.006(3) 0.047(5) 0.009(3)
    O8A 0.098(3) 0.090(4) 0.084(4) 0.007(3) 0.022(3) -0.004(3)
    O5B 0.111(5) 0.082(5) 0.124(7) 0.034(5) 0.038(6) 0.013(5)
    O6B 0.139(5) 0.098(5) 0.118(6) 0.011(4) 0.087(4) 0.020(5)
    O7B 0.091(5) 0.083(6) 0.106(5) -0.001(5) 0.050(5) -0.003(4)
    O8B 0.117(4) 0.115(7) 0.114(6) 0.018(4) 0.002(5) -0.001(5)
    N1 0.060(2) 0.056(2) 0.054(2) -0.0036(17) 0.0177(18) 0.0058(16)
    N2 0.061(2) 0.052(2) 0.0438(18) 0.0022(16) 0.0154(16) 0.0031(15)
    N3 0.073(3) 0.061(2) 0.066(2) 0.0037(19) 0.017(2) -0.0068(19)
    N4 0.065(2) 0.058(2) 0.062(2) -0.0012(18) 0.0260(19) 0.0045(18)
    N5 0.060(2) 0.057(2) 0.094(3) -0.0071(18) 0.024(2) 0.015(2)
    C1 0.062(3) 0.077(3) 0.051(2) 0.002(2) 0.019(2) 0.011(2)
    C2 0.058(3) 0.073(3) 0.043(2) 0.012(2) 0.013(2) 0.011(2)
    C3 0.077(3) 0.086(4) 0.049(2) 0.019(3) 0.019(2) 0.000(2)
    C4 0.099(4) 0.071(3) 0.060(3) 0.018(3) 0.017(3) -0.008(2)
    C5 0.098(4) 0.054(3) 0.063(3) 0.000(3) 0.009(3) -0.005(2)
    C6 0.078(3) 0.050(2) 0.054(2) -0.007(2) 0.017(2) 0.000(2)
    C7 0.057(2) 0.049(2) 0.048(2) -0.0030(19) 0.0136(19) 0.0069(18)
    C8 0.054(2) 0.053(2) 0.049(2) -0.0041(19) 0.0132(19) -0.0070(19)
    C9 0.065(3) 0.071(3) 0.053(2) -0.007(2) 0.022(2) -0.008(2)
    C10 0.077(3) 0.092(4) 0.063(3) -0.027(3) 0.025(3) -0.010(3)
    C11 0.063(3) 0.105(5) 0.085(4) -0.014(3) 0.033(3) -0.031(3)
    C12 0.071(3) 0.084(4) 0.086(4) 0.007(3) 0.020(3) -0.026(3)
    C13 0.067(3) 0.055(3) 0.059(3) -0.014(2) 0.014(2) 0.007(2)
    C14 0.074(3) 0.056(3) 0.061(3) -0.003(2) 0.017(2) 0.007(2)
    C15 0.058(3) 0.056(2) 0.054(2) 0.000(2) 0.020(2) 0.006(2)
    C16 0.072(3) 0.053(3) 0.073(3) -0.002(2) 0.017(3) 0.001(2)
    C17 0.066(3) 0.065(3) 0.075(3) 0.004(2) 0.034(3) 0.008(2)
_geom_special_details
;
All e.s.d.'s (except the e.s.d. in the dihedral angle between two l.s. planes)
are estimated using the full covariance matrix. The cell e.s.d.'s are taken
into account individually in the estimation of e.s.d.'s in distances, angles
and torsion angles; correlations between e.s.d.'s in cell parameters are only
used when they are defined by crystal symmetry. An approximate (isotropic)
treatment of cell e.s.d.'s is used for estimating e.s.d.'s involving l.s.
planes.
;
loop_
    _geom_bond_atom_site_label_1
    _geom_bond_atom_site_label_2
    _geom_bond_site_symmetry_2
    _geom_bond_distance
    _geom_bond_publ_flag
    Cl1 O2A . 1.385(5) ?
    Cl1 O2B . 1.401(6) ?
    Cl1 O1B . 1.414(6) ?
    Cl1 O3B . 1.420(6) ?
    Cl1 O3A . 1.423(5) ?
    Cl1 O4A . 1.436(4) ?
    Cl1 O4B . 1.436(5) ?
    Cl1 O1A . 1.435(5) ?
    Cl2 O5B . 1.400(6) ?
    Cl2 O5A . 1.401(5) ?
    Cl2 O7A . 1.444(5) ?
    Cl2 O7B . 1.452(6) ?
    Cl2 O8B . 1.459(7) ?
    Cl2 O6A . 1.461(5) ?
    Cl2 O6B . 1.468(6) ?
    Cl2 O8A . 1.484(6) ?
    N1 C7 . 1.344(5) ?
    N1 C1 . 1.350(5) ?
    N1 C13 . 1.483(5) ?
    N2 C7 . 1.358(5) ?
    N2 C6 . 1.377(5) ?
    N2 C2 . 1.411(5) ?
    N3 C12 . 1.331(6) ?
    N3 C8 . 1.349(5) ?
    N4 C16 . 1.312(6) ?
    N4 C15 . 1.377(5) ?
    N4 H4N . 0.8600 ?
    N5 C16 . 1.307(6) ?
    N5 C17 . 1.366(6) ?
    N5 H5N . 0.8600 ?
    C1 C2 . 1.352(6) ?
    C1 H1 . 0.9300 ?
    C2 C3 . 1.410(6) ?
    C3 C4 . 1.330(7) ?
    C3 H3 . 0.9300 ?
    C4 C5 . 1.417(7) ?
    C4 H4 . 0.9300 ?
    C5 C6 . 1.343(6) ?
    C5 H5 . 0.9300 ?
    C6 H6 . 0.9300 ?
    C7 C8 . 1.448(5) ?
    C8 C9 . 1.374(6) ?
    C9 C10 . 1.388(6) ?
    C9 H9 . 0.9300 ?
    C10 C11 . 1.365(8) ?
    C10 H10 . 0.9300 ?
    C11 C12 . 1.379(8) ?
    C11 H11 . 0.9300 ?
    C12 H12 . 0.9300 ?
    C13 C14 . 1.515(6) ?
    C13 H13A . 0.9700 ?
    C13 H13B . 0.9700 ?
    C14 C15 . 1.486(6) ?
    C14 H14A . 0.9700 ?
    C14 H14B . 0.9700 ?
    C15 C17 . 1.347(6) ?
    C16 H16 . 0.9300 ?
    C17 H17 . 0.9300 ?
loop_
    _geom_angle_atom_site_label_1
    _geom_angle_atom_site_label_2
    _geom_angle_atom_site_label_3
    _geom_angle_site_symmetry_1
    _geom_angle_site_symmetry_3
    _geom_angle
    _geom_angle_publ_flag
    O2B Cl1 O1B . . 107.4(7) ?
    O2B Cl1 O3B . . 108.1(7) ?
    O1B Cl1 O3B . . 117.0(9) ?
    O2A Cl1 O3A . . 110.7(5) ?
    O2A Cl1 O4A . . 109.8(6) ?
    O3A Cl1 O4A . . 116.0(8) ?
    O2B Cl1 O4B . . 109.4(9) ?
    O1B Cl1 O4B . . 115.2(12) ?
    O3B Cl1 O4B . . 99.4(12) ?
    O2A Cl1 O1A . . 106.3(5) ?
    O3A Cl1 O1A . . 107.2(5) ?
    O4A Cl1 O1A . . 106.3(7) ?
    O5A Cl2 O7A . . 112.8(5) ?
    O5B Cl2 O7B . . 112.5(8) ?
    O5B Cl2 O8B . . 120.0(10) ?
    O7B Cl2 O8B . . 105.4(9) ?
    O5A Cl2 O6A . . 126.4(6) ?
    O7A Cl2 O6A . . 110.4(4) ?
    O5B Cl2 O6B . . 96.3(10) ?
    O7B Cl2 O6B . . 97.9(7) ?
    O8B Cl2 O6B . . 122.8(8) ?
    O5A Cl2 O8A . . 101.5(7) ?
    O7A Cl2 O8A . . 105.3(5) ?
    O6A Cl2 O8A . . 96.1(5) ?
    C7 N1 C1 . . 111.3(4) ?
    C7 N1 C13 . . 126.3(4) ?
    C1 N1 C13 . . 122.3(4) ?
    C7 N2 C6 . . 129.5(4) ?
    C7 N2 C2 . . 108.9(4) ?
    C6 N2 C2 . . 121.5(4) ?
    C12 N3 C8 . . 116.1(4) ?
    C16 N4 C15 . . 110.1(4) ?
    C16 N4 H4N . . 125.0 ?
    C15 N4 H4N . . 125.0 ?
    C16 N5 C17 . . 109.3(4) ?
    C16 N5 H5N . . 125.3 ?
    C17 N5 H5N . . 125.3 ?
    N1 C1 C2 . . 107.9(4) ?
    N1 C1 H1 . . 126.1 ?
    C2 C1 H1 . . 126.1 ?
    C1 C2 C3 . . 135.9(5) ?
    C1 C2 N2 . . 106.0(4) ?
    C3 C2 N2 . . 118.1(4) ?
    C4 C3 C2 . . 120.1(5) ?
    C4 C3 H3 . . 120.0 ?
    C2 C3 H3 . . 120.0 ?
    C3 C4 C5 . . 120.2(5) ?
    C3 C4 H4 . . 119.9 ?
    C5 C4 H4 . . 119.9 ?
    C6 C5 C4 . . 121.9(5) ?
    C6 C5 H5 . . 119.1 ?
    C4 C5 H5 . . 119.1 ?
    C5 C6 N2 . . 118.2(4) ?
    C5 C6 H6 . . 120.9 ?
    N2 C6 H6 . . 120.9 ?
    N1 C7 N2 . . 105.9(4) ?
    N1 C7 C8 . . 127.7(4) ?
    N2 C7 C8 . . 126.4(4) ?
    N3 C8 C9 . . 123.7(4) ?
    N3 C8 C7 . . 114.1(4) ?
    C9 C8 C7 . . 122.1(4) ?
    C8 C9 C10 . . 118.8(5) ?
    C8 C9 H9 . . 120.6 ?
    C10 C9 H9 . . 120.6 ?
    C11 C10 C9 . . 117.9(5) ?
    C11 C10 H10 . . 121.0 ?
    C9 C10 H10 . . 121.0 ?
    C10 C11 C12 . . 119.7(5) ?
    C10 C11 H11 . . 120.2 ?
    C12 C11 H11 . . 120.2 ?
    N3 C12 C11 . . 123.6(5) ?
    N3 C12 H12 . . 118.2 ?
    C11 C12 H12 . . 118.2 ?
    N1 C13 C14 . . 110.9(3) ?
    N1 C13 H13A . . 109.5 ?
    C14 C13 H13A . . 109.5 ?
    N1 C13 H13B . . 109.5 ?
    C14 C13 H13B . . 109.5 ?
    H13A C13 H13B . . 108.1 ?
    C15 C14 C13 . . 110.1(4) ?
    C15 C14 H14A . . 109.6 ?
    C13 C14 H14A . . 109.6 ?
    C15 C14 H14B . . 109.6 ?
    C13 C14 H14B . . 109.6 ?
    H14A C14 H14B . . 108.2 ?
    C17 C15 N4 . . 105.1(4) ?
    C17 C15 C14 . . 131.5(4) ?
    N4 C15 C14 . . 123.3(4) ?
    N5 C16 N4 . . 107.9(4) ?
    N5 C16 H16 . . 126.0 ?
    N4 C16 H16 . . 126.0 ?
    C15 C17 N5 . . 107.5(4) ?
    C15 C17 H17 . . 126.2 ?
    N5 C17 H17 . . 126.2 ?
loop_
    _geom_torsion_atom_site_label_1
    _geom_torsion_atom_site_label_2
    _geom_torsion_atom_site_label_3
    _geom_torsion_atom_site_label_4
    _geom_torsion_site_symmetry_1
    _geom_torsion_site_symmetry_2
    _geom_torsion_site_symmetry_3
    _geom_torsion_site_symmetry_4
    _geom_torsion
    _geom_torsion_publ_flag
    C7 N1 C1 C2 . . . . 0.8(5) ?
    C13 N1 C1 C2 . . . . -176.6(4) ?
    N1 C1 C2 C3 . . . . -179.7(5) ?
    N1 C1 C2 N2 . . . . -1.2(4) ?
    C7 N2 C2 C1 . . . . 1.3(4) ?
    C6 N2 C2 C1 . . . . -176.5(4) ?
    C7 N2 C2 C3 . . . . -179.9(4) ?
    C6 N2 C2 C3 . . . . 2.4(6) ?
    C1 C2 C3 C4 . . . . 178.3(5) ?
    N2 C2 C3 C4 . . . . -0.1(6) ?
    C2 C3 C4 C5 . . . . -2.5(7) ?
    C3 C4 C5 C6 . . . . 3.0(8) ?
    C4 C5 C6 N2 . . . . -0.7(7) ?
    C7 N2 C6 C5 . . . . -179.2(4) ?
    C2 N2 C6 C5 . . . . -2.0(6) ?
    C1 N1 C7 N2 . . . . 0.1(5) ?
    C13 N1 C7 N2 . . . . 177.3(3) ?
    C1 N1 C7 C8 . . . . -179.1(4) ?
    C13 N1 C7 C8 . . . . -1.9(7) ?
    C6 N2 C7 N1 . . . . 176.7(4) ?
    C2 N2 C7 N1 . . . . -0.8(4) ?
    C6 N2 C7 C8 . . . . -4.1(7) ?
    C2 N2 C7 C8 . . . . 178.4(4) ?
    C12 N3 C8 C9 . . . . 0.8(6) ?
    C12 N3 C8 C7 . . . . -179.2(4) ?
    N1 C7 C8 N3 . . . . -41.5(6) ?
    N2 C7 C8 N3 . . . . 139.5(4) ?
    N1 C7 C8 C9 . . . . 138.6(4) ?
    N2 C7 C8 C9 . . . . -40.4(6) ?
    N3 C8 C9 C10 . . . . -3.5(7) ?
    C7 C8 C9 C10 . . . . 176.4(4) ?
    C8 C9 C10 C11 . . . . 3.0(7) ?
    C9 C10 C11 C12 . . . . -0.1(7) ?
    C8 N3 C12 C11 . . . . 2.4(7) ?
    C10 C11 C12 N3 . . . . -2.8(8) ?
    C7 N1 C13 C14 . . . . 104.7(5) ?
    C1 N1 C13 C14 . . . . -78.3(5) ?
    N1 C13 C14 C15 . . . . 167.9(4) ?
    C16 N4 C15 C17 . . . . 0.7(5) ?
    C16 N4 C15 C14 . . . . -177.3(4) ?
    C13 C14 C15 C17 . . . . -96.1(6) ?
    C13 C14 C15 N4 . . . . 81.3(5) ?
    C17 N5 C16 N4 . . . . 0.0(5) ?
    C15 N4 C16 N5 . . . . -0.4(5) ?
    N4 C15 C17 N5 . . . . -0.7(5) ?
    C14 C15 C17 N5 . . . . 177.1(4) ?
    C16 N5 C17 C15 . . . . 0.5(5) ?
loop_
    _geom_hbond_atom_site_label_D
    _geom_hbond_atom_site_label_H
    _geom_hbond_atom_site_label_A
    _geom_hbond_site_symmetry_A
    _geom_hbond_distance_DH
    _geom_hbond_distance_HA
    _geom_hbond_distance_DA
    _geom_hbond_angle_DHA
    C13 H13A N3 . 0.97 2.48 3.001(6) 113
    C16 H16 O1A . 0.93 2.44 3.351(8) 167
    N4 H4N O7A . 0.86 1.97 2.807(10) 165
    N5 H5N O4A 3_556 0.86 2.18 2.927(16) 145
    C11 H11 O6A 2_655 0.93 2.46 3.224(9) 139
    C6 H6 O5A 1_565 0.93 2.60 3.331(17) 136
    C5 H5 O6A 4_576 0.93 2.43 3.139(8) 133
data_global
_journal_date_recd_electronic     2011-04-23
_journal_date_accepted     2011-04-25
_journal_name_full     'Acta Crystallographica, Section E'
_journal_year     2011
_journal_volume     67
_journal_issue      5
_journal_page_first     o1282
_journal_page_last     o1282
_journal_paper_category     QO
_journal_coeditor_code     HB5862
_publ_contact_author
;
      Nam\?ik \"Ozdemir
      Ondokuz May\?is University
      Facultyof Arts and Sciences
      Department of Physics
      55139-Samsun
      Turkey
;
_publ_contact_author_email     namiko@omu.edu.tr
_publ_contact_author_fax     ?
_publ_contact_author_phone     ?
_publ_section_title
;\
2-[2-(1<i>H</i>-Imidazol-3-ium-5-yl)ethyl]-3-(pyridin-2-yl)-2<i>H</i>-\
imidazo[1,5-<i>a</i>]pyridin-4-ium bis(perchlorate)
;
loop_
    _publ_author_name
    _publ_author_address
    'T\"urky\?ilmaz, Murat'
;
     Department of Chemistry
     Faculty of Science
     Trakya University
     22030 Edirne
     Turkey
;
    'Baran, Yakup'
;
     Department of Chemistry
     Faculty of Arts and Sciences
    \,Canakkale Onsekiz Mart University
     17020 \,Canakkale
     Turkey
;
    '\"Ozdemir, Nam\?ik'
;
     Department of Physics
     Faculty of Arts and Sciences
     Ondokuz May\?is University
     55139 Samsun
     Turkey
;
