# Supplementary material for: 2-[2-(1H-Imidazol-3-ium-5-yl)eth­yl]-3-(pyridin-2-yl)-2H-imidazo[1,5-a]pyridin-4-ium bis­(perchlorate)
Source: Acta Crystallogr Sect E Struct Rep Online. 2011 Apr 29;67(Pt 5):o1282. doi: 10.1107/S1600536811015625 (PMC3089310; doi:10.1107/S1600536811015625)
Supplement: Supplementary file 2 [file e-67-o1282-Isup2.hkl]

#
# h,k,l, Fc-squared, Fo-squared, sigma(Fo-squared) and status flag
#
data_I
_shelx_title ' bar2ni in P 21/c'
_shelx_refln_list_code          4
_shelx_F_calc_maximum      322.20
_exptl_crystal_F_000      1008.00
_reflns_d_resolution_high  0.7830
 
loop_
 _symmetry_equiv_pos_as_xyz
 'x, y, z'
 '-x, y+1/2, -z+1/2'
 '-x, -y, -z'
 'x, -y-1/2, z-1/2'
 
_cell_length_a    15.0442
_cell_length_b    11.3029
_cell_length_c    12.7827
_cell_angle_alpha  90.000
_cell_angle_beta  108.009
_cell_angle_gamma  90.000
 
_shelx_F_squared_multiplier     1.000
 
loop_
 _refln_index_h
 _refln_index_k
 _refln_index_l
 _refln_F_squared_calc
 _refln_F_squared_meas
 _refln_F_squared_sigma
 _refln_observed_status
   3   0   0     6131.05     6301.94    170.03 o
   4   0   0     4856.40     5320.47    146.29 o
   5   0   0    10743.36     9937.72    360.71 o
   6   0   0        8.80        7.07      5.90 o
   7   0   0     1611.46     1559.00     68.06 o
   8   0   0     1498.68     1511.71     88.55 o
   9   0   0      743.20      805.11     37.49 o
  10   0   0       97.20      112.39     10.87 o
  11   0   0       51.32       39.51     10.75 o
  12   0   0      485.23      521.39     32.17 o
  13   0   0      191.53      157.23     15.56 o
  14   0   0        8.38       21.03     15.03 o
  15   0   0        0.25       26.92     19.30 o
  16   0   0       14.54       44.70     17.28 o
  17   0   0       43.87       41.37     20.63 o
  18   0   0       14.78       47.51     21.58 o
   2   1   0      781.86      805.47     12.95 o
   3   1   0     2515.17     2893.58     38.02 o
   4   1   0      647.78      569.87     12.60 o
   5   1   0     2342.43     2130.10     34.44 o
   6   1   0       86.12       67.99      5.65 o
   7   1   0     3410.40     2895.43     62.10 o
   8   1   0      218.58      210.03      9.87 o
   9   1   0        0.26        3.88      5.74 o
  10   1   0      651.21      589.74     17.50 o
  11   1   0      339.74      378.28     18.63 o
  12   1   0      101.96      113.37     10.94 o
  13   1   0       23.74       28.27      9.19 o
  14   1   0      399.39      406.21     17.25 o
  15   1   0       19.93       15.56      9.16 o
  16   1   0       10.15       29.87     11.46 o
  17   1   0       42.57       76.55     13.56 o
  18   1   0        2.72       13.66     11.03 o
   0   2   0    15488.26    18209.99    675.43 o
   1   2   0     5824.43     6867.31    121.93 o
   2   2   0      174.34      106.69      3.15 o
   3   2   0        0.35        6.16      2.73 o
   4   2   0    10326.89    10183.12    230.76 o
   5   2   0       68.58       47.61      4.29 o
   6   2   0      851.02      803.89     14.66 o
   7   2   0      527.90      555.64     15.46 o
   8   2   0      168.80      127.66      9.41 o
   9   2   0      527.31      472.31     15.67 o
  10   2   0      125.81      156.22     15.89 o
  11   2   0      478.50      468.13     19.10 o
  12   2   0        0.44        4.42      6.50 o
  13   2   0       15.37       28.33      8.40 o
  14   2   0        7.11       11.62      8.09 o
  15   2   0       12.94       39.86     14.12 o
  16   2   0       11.95       15.05     10.60 o
  17   2   0       19.04       18.78     16.72 o
  18   2   0        2.96       -4.08     13.58 o
   1   3   0     1652.08     1899.34     26.15 o
   2   3   0     1011.34     1094.24     13.05 o
   3   3   0     9459.59    10023.88    215.97 o
   4   3   0        1.02        4.16      3.07 o
   5   3   0      114.70      107.02      6.64 o
   6   3   0     4700.38     4341.11     82.49 o
   7   3   0        0.19        2.07      5.63 o
   8   3   0      101.64      127.42      9.97 o
   9   3   0      112.08      129.52      9.33 o
  10   3   0       61.66       36.08      9.37 o
  11   3   0      233.35      224.71     16.69 o
  12   3   0        0.28       14.98     10.41 o
  13   3   0       87.53       61.87     12.58 o
  14   3   0       21.69       22.12     13.96 o
  15   3   0       34.78       49.17     12.07 o
  16   3   0        3.46       38.15     25.00 o
  17   3   0        0.72        6.67     12.38 o
   0   4   0       68.59       96.27      6.09 o
   1   4   0        0.39        4.44      2.65 o
   2   4   0     1220.50     1257.13     18.43 o
   3   4   0      130.16      101.46      4.44 o
   4   4   0      773.90      482.73     11.36 o
   5   4   0       62.25       45.26      3.73 o
   6   4   0        0.97        2.44      3.35 o
   7   4   0       86.81       81.00     11.73 o
   8   4   0      162.49      135.66      8.63 o
   9   4   0      320.86      287.17     14.84 o
  10   4   0      533.27      515.89     20.65 o
  11   4   0        0.82       -3.72      6.87 o
  12   4   0      302.55      300.37     16.56 o
  13   4   0       38.74       29.58     10.15 o
  14   4   0        0.00       29.54     15.72 o
  15   4   0       49.09       71.19     19.73 o
  16   4   0        5.54       -4.12     11.22 o
  17   4   0        4.87       59.13     26.37 o
   1   5   0      943.82      947.01     17.08 o
   2   5   0     1290.98     1380.63     27.11 o
   3   5   0     1945.09     2271.38     35.37 o
   4   5   0      207.43      210.79      7.16 o
   5   5   0     1045.48     1199.48     30.92 o
   6   5   0       11.27       14.37      6.52 o
   7   5   0      488.67      507.45     29.05 o
   8   5   0      669.06      619.90     14.89 o
   9   5   0        5.16        0.51      4.82 o
  10   5   0       70.41       82.52      8.98 o
  11   5   0       28.72       32.01      8.93 o
  12   5   0        3.04       10.70      9.21 o
  13   5   0      115.81       90.12     16.29 o
  14   5   0        0.89       12.33     10.98 o
  15   5   0        4.12        2.29     12.33 o
  16   5   0       10.39       25.34     15.02 o
  17   5   0        0.43       31.31     17.99 o
   0   6   0      971.51     1079.27     29.96 o
   1   6   0      603.32      582.75     12.48 o
   2   6   0     1220.72     1219.33     26.67 o
   3   6   0      356.57      439.35     13.27 o
   4   6   0      249.17      231.03     11.23 o
   5   6   0        0.90       -0.13      5.15 o
   6   6   0       13.10        4.78      4.33 o
   7   6   0      268.59      225.22      9.56 o
   8   6   0      588.29      548.46     15.26 o
   9   6   0      263.74      309.29     11.73 o
  10   6   0      280.19      270.68     16.60 o
  11   6   0      160.15      143.73     10.02 o
  12   6   0       27.62       32.14      9.24 o
  13   6   0      111.93      119.27     18.96 o
  14   6   0       33.74       43.54     13.45 o
  15   6   0        0.38       -5.34      9.40 o
  16   6   0        0.01       21.92     18.54 o
   1   7   0     1191.29     1298.71     23.65 o
   2   7   0       19.30       29.97      7.06 o
   3   7   0      637.92      715.54     15.32 o
   4   7   0     1032.36      995.17     24.03 o
   5   7   0        3.35       10.71      6.55 o
   6   7   0      497.07      509.96     16.18 o
   7   7   0      233.67      173.65     12.77 o
   8   7   0      356.84      311.69     12.57 o
   9   7   0      165.95      158.87     10.15 o
  10   7   0      134.18      118.58     15.55 o
  11   7   0        2.54       -1.03      6.65 o
  12   7   0       62.95       48.48     10.34 o
  13   7   0        1.96       22.11     12.47 o
  14   7   0        1.03       -4.18     12.54 o
  15   7   0        8.65       19.77     10.22 o
   0   8   0      993.23     1087.68     40.72 o
   1   8   0        3.16        8.89      5.14 o
   2   8   0        3.17        0.87      5.14 o
   3   8   0       16.22       21.00      7.32 o
   4   8   0      961.92      998.95     28.32 o
   5   8   0      210.32      219.06     13.18 o
   6   8   0       11.65       13.68      5.99 o
   7   8   0      129.19      129.15      8.42 o
   8   8   0      138.38      150.62     10.18 o
   9   8   0       37.99       33.19      6.93 o
  10   8   0       83.74       59.64     10.07 o
  11   8   0        0.02        4.38      6.80 o
  12   8   0        1.77        5.48      8.58 o
  13   8   0       12.81        8.40     13.59 o
  14   8   0        1.67       25.12     14.99 o
  15   8   0        1.06       24.68     20.27 o
   1   9   0      261.28      343.25     10.79 o
   2   9   0      201.57      238.35     14.59 o
   3   9   0       76.96       96.71      8.80 o
   4   9   0       19.15       26.12      9.14 o
   5   9   0       78.26       74.40     18.65 o
   6   9   0       68.22       61.35      9.34 o
   7   9   0      362.79      374.33     19.91 o
   8   9   0        6.47       -1.99      5.62 o
   9   9   0        0.50        0.19      5.54 o
  10   9   0       83.23       71.69      8.54 o
  11   9   0       32.91       26.90     10.01 o
  12   9   0        9.54       25.45      8.31 o
  13   9   0        0.62      -12.39      9.68 o
  14   9   0        5.47        6.72     11.55 o
   0  10   0      155.06      205.51     13.78 o
   1  10   0       23.16       21.05      7.94 o
   2  10   0      536.79      633.89     16.76 o
   3  10   0       90.15      118.91      8.87 o
   4  10   0      362.33      356.98     18.04 o
   5  10   0       27.25       30.59     12.23 o
   6  10   0      133.52      126.49     13.39 o
   7  10   0      222.25      238.49     15.03 o
   8  10   0        9.07       12.13      8.94 o
   9  10   0       20.15       14.78      8.07 o
  10  10   0        3.47       13.53      7.23 o
  11  10   0       27.85       14.59      8.08 o
  12  10   0       43.81       51.50     11.73 o
  13  10   0        2.41        7.04     11.57 o
   1  11   0      168.02      193.94     11.28 o
   2  11   0       15.84       12.65      7.07 o
   3  11   0        1.11       -1.77      5.39 o
   4  11   0      146.29      182.60     11.92 o
   5  11   0        0.01        9.39      7.27 o
   6  11   0       18.44       21.95      8.96 o
   7  11   0       23.35       30.47      8.31 o
   8  11   0        4.20       13.59      8.67 o
   9  11   0       41.46       57.11     18.85 o
  10  11   0       14.71       21.37     10.78 o
  11  11   0        2.54        3.97      7.58 o
   0  12   0      153.21      163.97     14.93 o
   1  12   0        0.00        0.78      7.02 o
   2  12   0       20.90       20.03      7.73 o
   3  12   0       17.75        2.46      6.53 o
   4  12   0       13.05       24.58      8.91 o
   5  12   0        0.12        4.82      8.27 o
   6  12   0        5.37       -1.52     12.01 o
   7  12   0       36.66       31.17     10.66 o
   8  12   0        1.03       12.62      8.72 o
   9  12   0       22.08       44.94     15.36 o
  10  12   0       14.39       31.58     30.35 o
   1  13   0        3.47        3.07      7.22 o
   2  13   0       22.34        8.75      9.84 o
   3  13   0        9.25       10.80      7.65 o
   4  13   0       10.40       16.20      8.55 o
   5  13   0       26.91       13.53     11.55 o
   6  13   0        1.55        2.91     13.98 o
   7  13   0        9.47       27.80     17.95 o
   0  14   0       23.17       12.68     19.15 o
   1  14   0        0.33        0.87      7.19 o
   2  14   0        2.63        5.96     12.93 o
   3  14   0       33.90       43.85     21.60 o
   4  14   0        0.00       37.45     19.52 o
 -18   1   1        2.58       10.75     11.21 o
 -17   1   1        0.04       28.64     13.62 o
 -16   1   1       19.23       28.83      9.23 o
 -15   1   1       59.18       71.22     10.81 o
 -14   1   1        4.62       13.69      8.81 o
 -13   1   1       58.63       56.80      9.69 o
 -12   1   1        3.66       -6.49      6.00 o
 -11   1   1      296.86      304.55     18.97 o
 -10   1   1      139.83      167.58      9.52 o
  -9   1   1      599.33      672.11     21.85 o
  -8   1   1      674.50      704.84     17.97 o
  -7   1   1       95.07       77.53      8.87 o
  -6   1   1      504.57      547.23     14.80 o
  -5   1   1     3922.81     3389.13     67.61 o
  -4   1   1     1237.52     1089.34     18.37 o
  -3   1   1        1.19        7.38      2.13 o
  -2   1   1      599.87      428.32     18.61 o
   1   1   1       30.95       59.02      3.51 o
   2   1   1     5207.22     4672.55    101.99 o
   3   1   1    21792.59    21507.69    852.35 o
   4   1   1     3788.57     3446.67     56.54 o
   5   1   1      691.13      761.44     15.36 o
   6   1   1      285.32      360.31      9.48 o
   7   1   1      489.47      539.94     14.08 o
   8   1   1      456.22      547.58     13.85 o
   9   1   1       59.55       69.77      8.53 o
  10   1   1      137.77      147.33     10.18 o
  11   1   1       10.44       -1.47      8.30 o
  12   1   1      157.77      165.72     13.60 o
  13   1   1       41.27       41.85      9.43 o
  14   1   1        3.35       -5.83      7.29 o
  15   1   1        1.86       13.03      9.95 o
  16   1   1       27.79       23.61     11.42 o
  17   1   1       53.42       79.32     16.97 o
 -18   2   1        0.58       20.73     19.62 o
 -17   2   1        1.38       -0.33     16.12 o
 -16   2   1       24.57       20.35     10.71 o
 -15   2   1        0.86       -4.61      7.85 o
 -14   2   1      277.46      281.27     17.16 o
 -13   2   1       48.48       46.34      8.95 o
 -12   2   1       14.51        8.88      6.64 o
 -11   2   1      626.22      660.96     19.27 o
 -10   2   1      608.28      614.40     23.66 o
  -9   2   1       30.48       44.65      6.50 o
  -8   2   1        9.66        7.03      4.22 o
  -7   2   1        0.15        3.80      3.95 o
  -6   2   1      776.52      595.35     15.39 o
  -5   2   1       87.26       60.46      5.63 o
  -4   2   1     7670.39     7496.04    130.33 o
  -3   2   1        2.85       -1.20      2.10 o
  -2   2   1    21967.12    24572.67    639.67 o
  -1   2   1    15043.19    16259.15    460.25 o
   0   2   1       62.27       36.55      2.54 o
   1   2   1    21540.41    23782.42    758.47 o
   2   2   1        3.76       15.02      4.54 o
   3   2   1    10234.00    10186.36    301.24 o
   4   2   1       29.52       20.30      3.85 o
   5   2   1      609.44      695.29     20.58 o
   6   2   1      113.29      133.44      8.74 o
   7   2   1     1004.00      935.98     33.64 o
   8   2   1      283.81      316.95     16.74 o
   9   2   1      152.15      178.25     10.93 o
  10   2   1      665.52      693.77     45.90 o
  11   2   1      605.56      557.66     20.79 o
  12   2   1       46.23       35.96     10.08 o
  13   2   1      113.02      108.95     14.53 o
  14   2   1        8.24       15.95     12.69 o
  15   2   1        1.68       24.47     10.53 o
  16   2   1        0.28       -8.65     10.07 o
  17   2   1       43.68       53.19     14.52 o
 -18   3   1        0.01        5.34     18.02 o
 -17   3   1        0.02       15.86     12.17 o
 -16   3   1        0.01        9.19     11.46 o
 -15   3   1       64.20       71.78     16.08 o
 -14   3   1       25.66        4.15     10.93 o
 -13   3   1       11.46       19.58     11.02 o
 -12   3   1        1.97        0.32      6.26 o
 -11   3   1       29.99       46.09      9.62 o
 -10   3   1       97.30       98.89      9.77 o
  -9   3   1      608.30      579.63     27.19 o
  -8   3   1        3.10       32.78      4.53 o
  -7   3   1      359.03      390.34     18.01 o
  -6   3   1     3802.22     3608.61     65.38 o
  -5   3   1      178.23      285.73      8.34 o
  -4   3   1      654.92      596.60     14.07 o
  -3   3   1      539.95      604.38      9.58 o
  -2   3   1     2462.55     2479.42     30.58 o
  -1   3   1     4703.75     5036.34     81.97 o
   0   3   1      488.68      495.52      6.94 o
   1   3   1     2500.70     2137.62     52.55 o
   2   3   1      866.27      993.39     17.94 o
   3   3   1     1580.64     1630.81     28.15 o
   4   3   1      509.05      474.58     17.52 o
   5   3   1     1071.30     1274.61     32.25 o
   6   3   1       86.76      106.93      6.01 o
   7   3   1       19.67       14.43      4.29 o
   8   3   1      569.60      463.46     16.57 o
   9   3   1      267.39      340.13     21.77 o
  10   3   1       68.30       73.43      9.52 o
  11   3   1       18.92       16.55      8.92 o
  12   3   1      128.05      122.65     11.96 o
  13   3   1       66.95       90.43     18.55 o
  14   3   1       16.66       25.13     10.77 o
  15   3   1        2.08       22.03     16.13 o
  16   3   1       16.67       29.08     15.52 o
  17   3   1        3.54       40.69     15.69 o
 -17   4   1       26.00       15.02     13.70 o
 -16   4   1      107.58       77.98     16.71 o
 -15   4   1        2.93       24.77     19.03 o
 -14   4   1        7.65       10.13     14.49 o
 -13   4   1        0.01        0.70      7.42 o
 -12   4   1      817.08      804.80     28.34 o
 -11   4   1        0.54       13.98      7.48 o
 -10   4   1        1.06        6.50      8.37 o
  -9   4   1       47.34       56.70     10.09 o
  -8   4   1      561.38      432.69     21.50 o
  -7   4   1      107.17       83.92      6.99 o
  -6   4   1      315.05      332.67     17.21 o
  -5   4   1       41.70       22.12      3.94 o
  -4   4   1      586.90      466.40      7.63 o
  -3   4   1     4745.53     4872.52     91.24 o
  -2   4   1     1708.73     1736.36     22.46 o
  -1   4   1      913.97      844.84     14.69 o
   0   4   1     5648.06     5571.12    108.68 o
   1   4   1      846.96      851.41     26.54 o
   2   4   1      183.33      227.28      7.05 o
   3   4   1      333.08      210.99     10.15 o
   4   4   1      293.45      278.21     11.08 o
   5   4   1        7.21       18.26      3.26 o
   6   4   1      481.24      463.58     10.18 o
   7   4   1       48.14       35.10      6.01 o
   8   4   1      121.33       92.92      8.57 o
   9   4   1      740.39      718.13     23.17 o
  10   4   1      250.01      275.52     14.59 o
  11   4   1      120.42      156.66     15.08 o
  12   4   1       20.73       35.58     13.32 o
  13   4   1       63.64       61.49     23.30 o
  14   4   1       70.27       76.42     16.55 o
  15   4   1        7.93       45.67     17.08 o
  16   4   1       11.38       46.46     16.86 o
  17   4   1        1.20       -4.26     15.51 o
 -17   5   1        0.40      -11.31     17.65 o
 -16   5   1       11.69       19.83     19.01 o
 -15   5   1       48.08       33.18     14.46 o
 -14   5   1       29.17       15.91     11.55 o
 -13   5   1        7.69       14.00     11.01 o
 -12   5   1       95.15      136.37     12.60 o
 -11   5   1       10.26       10.80      7.12 o
 -10   5   1      100.77      116.27     11.12 o
  -9   5   1      225.28      215.69     10.74 o
  -8   5   1      943.08      961.33     24.47 o
  -7   5   1     2398.23     2107.72     47.55 o
  -6   5   1      151.97      121.26      6.18 o
  -5   5   1     1065.67      972.92     29.11 o
  -4   5   1     1024.03     1084.01     23.82 o
  -3   5   1       15.80       27.11      5.83 o
  -2   5   1     2645.35     2928.49     41.98 o
  -1   5   1     1907.24     1956.88     29.00 o
   0   5   1       75.85       67.18      4.12 o
   1   5   1      223.40      198.21      6.01 o
   2   5   1      129.40       83.42      9.24 o
   3   5   1     1179.72     1223.98     19.38 o
   4   5   1     4208.87     4212.05    127.69 o
   5   5   1      697.63      778.57     27.79 o
   6   5   1       48.59       49.14      6.11 o
   7   5   1     1007.36      910.12     19.44 o
   8   5   1      195.71      176.05      9.85 o
   9   5   1      453.17      460.09     13.04 o
  10   5   1       62.16       45.74      8.92 o
  11   5   1      180.73      132.91     14.18 o
  12   5   1      104.92       98.00     11.53 o
  13   5   1      152.36      178.31     15.78 o
  14   5   1       23.92       23.01     19.40 o
  15   5   1       15.28       30.33     11.77 o
  16   5   1       17.17       41.68     21.28 o
 -16   6   1       12.47       11.65     10.37 o
 -15   6   1        2.65        8.86      9.13 o
 -14   6   1       40.38       34.32     11.11 o
 -13   6   1        7.82       15.23      8.20 o
 -12   6   1      239.64      245.34     17.45 o
 -11   6   1      133.87      155.95     13.09 o
 -10   6   1       62.10       34.05      7.13 o
  -9   6   1      570.74      514.77     19.23 o
  -8   6   1      168.10      156.42      8.02 o
  -7   6   1      352.32      308.36     18.94 o
  -6   6   1       65.72       76.20      6.76 o
  -5   6   1      182.60      165.62      9.24 o
  -4   6   1      312.01      325.75     10.98 o
  -3   6   1       18.87       31.18      3.51 o
  -2   6   1      870.36     1039.15     31.50 o
  -1   6   1        8.20        9.94      4.10 o
   0   6   1      290.31      299.58     12.13 o
   1   6   1       27.99       17.73      4.95 o
   2   6   1      150.70      182.82      7.58 o
   3   6   1      127.42      139.33      7.34 o
   4   6   1      145.71      177.75     10.73 o
   5   6   1      162.23      136.76      9.65 o
   6   6   1        0.37        6.36      6.24 o
   7   6   1       49.30       38.87      5.84 o
   8   6   1      310.18      274.04     17.96 o
   9   6   1        4.35       -3.34      6.53 o
  10   6   1       25.50       25.49      6.04 o
  11   6   1       25.97       34.84      7.71 o
  12   6   1        4.61       18.53     10.07 o
  13   6   1       21.68       30.44     12.41 o
  14   6   1        8.84        8.67      9.80 o
  15   6   1        1.09       20.41     11.09 o
  16   6   1        1.88       38.84     13.68 o
 -16   7   1        0.32       28.57     16.01 o
 -15   7   1        3.21       23.04     10.16 o
 -14   7   1        0.27        3.40     14.62 o
 -13   7   1      119.34       95.53     15.64 o
 -12   7   1       36.31       38.53      8.27 o
 -11   7   1       84.13       60.50      8.39 o
 -10   7   1       53.25       34.16      7.45 o
  -9   7   1      134.48      125.02      8.93 o
  -8   7   1       36.70       26.37      8.67 o
  -7   7   1       39.03       36.65      7.72 o
  -6   7   1      393.39      380.77     12.87 o
  -5   7   1      190.08      224.64      8.67 o
  -4   7   1      224.29      240.90      8.85 o
  -3   7   1      292.36      277.37      8.85 o
  -2   7   1      443.11      530.00     17.46 o
  -1   7   1        1.67        4.96      3.76 o
   0   7   1        0.08       -1.20      4.23 o
   1   7   1      231.64      239.14      9.47 o
   2   7   1      774.16      793.88     16.81 o
   3   7   1     1283.06     1300.63     26.84 o
   4   7   1       84.44       79.97     10.69 o
   5   7   1       51.28       59.00      7.16 o
   6   7   1       15.70       17.30      7.56 o
   7   7   1        5.30        7.40      6.64 o
   8   7   1      151.72      135.49     22.54 o
   9   7   1       10.80       27.08      7.10 o
  10   7   1       50.68       37.71      8.52 o
  11   7   1        0.79        4.84      6.95 o
  12   7   1        0.06      -14.28     10.14 o
  13   7   1        4.04       15.53     10.93 o
  14   7   1        3.97       22.36     12.32 o
  15   7   1        5.76      -21.96     17.71 o
 -15   8   1       12.14       26.74     14.88 o
 -14   8   1        1.20       24.13     31.14 o
 -13   8   1       98.97       83.48     12.94 o
 -12   8   1       86.46       69.40     13.83 o
 -11   8   1        0.05        5.57      7.14 o
 -10   8   1      128.27      133.18     11.83 o
  -9   8   1       20.91       11.46      7.96 o
  -8   8   1      151.66      143.53     11.83 o
  -7   8   1      234.16      227.74     11.80 o
  -6   8   1       26.58       36.43      5.57 o
  -5   8   1      148.60      188.88      8.84 o
  -4   8   1      182.60      206.35      9.27 o
  -3   8   1       71.79      116.70     11.97 o
  -2   8   1      202.65      252.92      8.79 o
  -1   8   1       41.18       38.95      8.94 o
   0   8   1      933.92     1031.27     32.41 o
   1   8   1     1157.10     1288.83     33.53 o
   2   8   1       12.00       33.57      5.61 o
   3   8   1        0.90        5.12      4.44 o
   4   8   1        1.07       12.44      7.09 o
   5   8   1        0.04        5.79      6.99 o
   6   8   1       38.84       32.83      7.05 o
   7   8   1      138.33      146.82     13.30 o
   8   8   1      130.44      133.66     13.83 o
   9   8   1      179.43      179.42     19.73 o
  10   8   1       31.96       27.12      8.16 o
  11   8   1       41.82       24.40      9.83 o
  12   8   1       68.79       33.71      9.24 o
  13   8   1        1.97       30.61     30.50 o
  14   8   1        0.57        3.12     11.53 o
 -14   9   1       11.08       22.97     12.48 o
 -13   9   1        0.01        0.13      7.99 o
 -12   9   1        5.12        5.24      7.25 o
 -11   9   1        0.48       -3.98      6.33 o
 -10   9   1        6.68        7.64      7.85 o
  -9   9   1        1.22       10.58      6.56 o
  -8   9   1      153.13      208.39     10.31 o
  -7   9   1        3.68        2.97      5.25 o
  -6   9   1      362.96      369.32     19.40 o
  -5   9   1      423.40      443.04     25.76 o
  -4   9   1        5.01        4.46      6.91 o
  -3   9   1      334.40      346.75     13.86 o
  -2   9   1       25.92       21.75      5.08 o
  -1   9   1        0.24       -0.44      4.34 o
   0   9   1      145.47      173.91      9.94 o
   1   9   1      337.22      383.74     15.88 o
   2   9   1      393.99      382.38     18.40 o
   3   9   1       31.90       51.64      6.70 o
   4   9   1      259.76      276.96     20.11 o
   5   9   1      189.41      199.53     20.57 o
   6   9   1       66.72       84.31     14.33 o
   7   9   1      253.00      267.04     12.05 o
   8   9   1        0.01        1.91      7.29 o
   9   9   1       73.13       53.21      9.80 o
  10   9   1       13.58       12.86     10.89 o
  11   9   1        3.33        2.87      8.42 o
  12   9   1        2.38       22.77     17.94 o
  13   9   1        1.24       24.65     11.12 o
 -13  10   1        1.54       19.01     14.99 o
 -12  10   1        0.70       -4.32      6.77 o
 -11  10   1       28.80       33.93      7.69 o
 -10  10   1        5.64        5.41      8.72 o
  -9  10   1       53.03       33.42      8.20 o
  -8  10   1       31.44       22.50      6.92 o
  -7  10   1        6.85       10.39      6.60 o
  -6  10   1       13.01       14.92      8.24 o
  -5  10   1       37.72       32.52      9.42 o
  -4  10   1      410.64      527.40     23.05 o
  -3  10   1        1.62        6.26      6.07 o
  -2  10   1      169.21      188.78     10.70 o
  -1  10   1      224.99      245.79     11.07 o
   0  10   1       53.15       68.38      8.41 o
   1  10   1      289.88      407.15     18.26 o
   2  10   1       22.51       35.59      7.21 o
   3  10   1       60.94       42.07      7.11 o
   4  10   1       24.23        9.21      6.94 o
   5  10   1        6.42        6.11      7.40 o
   6  10   1      135.95      153.11     11.44 o
   7  10   1        2.36        4.97      6.79 o
   8  10   1        1.98        9.18      7.09 o
   9  10   1        0.07       -8.92      6.75 o
  10  10   1        6.27        4.36      9.41 o
  11  10   1        6.11       10.91      8.87 o
  12  10   1        1.58       -1.61      7.44 o
 -12  11   1        0.00       15.24     15.91 o
 -11  11   1        0.97       39.16     20.52 o
 -10  11   1        2.07       26.46     35.79 o
  -9  11   1       51.50       39.56      9.69 o
  -8  11   1        5.80        5.74      9.05 o
  -7  11   1       35.46       33.41      8.73 o
  -6  11   1       13.36       17.42     10.45 o
  -5  11   1       22.73       15.49     10.20 o
  -4  11   1      287.85      304.68     17.89 o
  -3  11   1       13.09       25.10      6.13 o
  -2  11   1       68.68       96.37      8.82 o
  -1  11   1      222.18      280.40     14.73 o
   0  11   1        3.14        2.06      5.46 o
   1  11   1      187.14      174.36     27.49 o
   2  11   1        0.02        2.58      5.66 o
   3  11   1        0.37        0.68      5.61 o
   4  11   1        9.35       12.51      9.26 o
   5  11   1       30.36       24.65     11.58 o
   6  11   1      136.93      153.32     17.65 o
   7  11   1        0.01        5.76      6.51 o
   8  11   1        0.74        9.23      7.10 o
   9  11   1        0.57       18.09      9.62 o
  10  11   1       12.21       34.03      8.86 o
  11  11   1        2.67       15.39     13.88 o
 -10  12   1        0.89       33.28     27.20 o
  -9  12   1        1.65       33.14     20.63 o
  -8  12   1       86.06      129.67     21.13 o
  -7  12   1        5.31       19.94     17.69 o
  -6  12   1        0.01       -2.25      5.81 o
  -5  12   1        1.13        8.32      7.05 o
  -4  12   1      135.06      137.99     12.76 o
  -3  12   1        0.20       -2.20      7.41 o
  -2  12   1       14.09       19.00      8.82 o
  -1  12   1        0.16        3.07      6.55 o
   0  12   1        0.76        6.29     10.34 o
   1  12   1      209.25      271.82     14.33 o
   2  12   1        0.32        1.58      5.73 o
   3  12   1        3.18        5.41      7.46 o
   4  12   1        0.33       13.44      9.06 o
   5  12   1        6.87        6.23      8.34 o
   6  12   1       13.28        2.55      7.74 o
   7  12   1       42.56       33.06      9.27 o
   8  12   1        4.82       28.40     14.40 o
   9  12   1        0.02       29.11     13.88 o
  -8  13   1        8.52       -1.05     27.10 o
  -7  13   1        7.94        6.11     20.92 o
  -6  13   1        7.82        6.07     13.22 o
  -5  13   1        0.18        2.58     15.33 o
  -4  13   1       30.09       31.35     15.06 o
  -3  13   1        2.05        4.68      6.54 o
  -2  13   1        8.52        4.75      9.23 o
  -1  13   1       18.59       26.56      7.19 o
   0  13   1       53.73       59.49     12.57 o
   1  13   1        0.96       11.07      7.30 o
   2  13   1        0.34        3.31      6.47 o
   3  13   1       21.25       13.06      7.85 o
   4  13   1       39.25       35.30     11.28 o
   5  13   1        0.16        8.46     10.10 o
   6  13   1       39.47       34.43     12.22 o
   7  13   1        0.07       10.03     16.03 o
  -4  14   1       15.53       40.14     14.74 o
  -3  14   1        0.67       16.18     13.62 o
  -2  14   1       28.10       23.70     12.47 o
  -1  14   1       29.43       24.14     12.41 o
   0  14   1        5.94        6.88      7.22 o
   1  14   1        2.06       12.67      9.07 o
   2  14   1        2.46       -5.48      7.46 o
   3  14   1        0.11        9.95      8.64 o
 -18   0   2        0.12       47.44     27.14 o
 -17   0   2       30.41       77.61     21.98 o
 -16   0   2        4.06       18.86     13.60 o
 -15   0   2      146.74      111.87     15.59 o
 -14   0   2       19.99       13.65     11.53 o
 -13   0   2      207.09      205.54     16.76 o
 -12   0   2      385.20      455.02     23.86 o
 -11   0   2     1088.63     1178.34     39.82 o
 -10   0   2      407.51      485.34     24.01 o
  -9   0   2      699.19      704.31     23.85 o
  -8   0   2     2546.45     2321.59     54.41 o
  -7   0   2      818.87      807.87     19.29 o
  -6   0   2      167.28      159.46      7.54 o
  -5   0   2      390.35      369.92     11.73 o
  -4   0   2     5989.00     5207.73    148.50 o
  -3   0   2   103813.22   113178.47   9420.18 o
  -2   0   2       80.21       56.19      4.08 o
  -1   0   2     4180.98     4288.53    100.95 o
   0   0   2     6132.35     5451.33     85.87 o
   2   0   2    71067.09    80352.75   9967.26 o
   3   0   2    20077.27    19721.44   1090.23 o
   4   0   2      203.21      223.34     11.52 o
   5   0   2      559.16      297.18     13.83 o
   6   0   2     3354.27     3187.87    112.36 o
   7   0   2       80.80      105.77     14.09 o
   8   0   2     1141.77     1123.15     51.51 o
   9   0   2     1849.54     1809.46     64.67 o
  10   0   2      336.39      307.88     16.04 o
  11   0   2      704.77      831.87     45.58 o
  12   0   2       38.88       13.17     12.99 o
  13   0   2       61.44      108.13     34.23 o
  14   0   2       33.32       44.70     16.25 o
  15   0   2        1.34       13.42     23.03 o
  16   0   2       35.72       -4.08     18.23 o
  17   0   2        6.11       21.31     25.31 o
 -18   1   2        0.21       37.55     12.31 o
 -17   1   2       20.45       63.65     16.26 o
 -16   1   2        0.05       -1.11      7.73 o
 -15   1   2        0.26        2.15      7.34 o
 -14   1   2       27.89       30.77     10.56 o
 -13   1   2      212.87      192.78     14.06 o
 -12   1   2      560.69      532.73     16.57 o
 -11   1   2      165.59      193.39     16.08 o
 -10   1   2      683.36      635.97     20.10 o
  -9   1   2     1293.96     1234.35     27.81 o
  -8   1   2      712.17      712.15     17.04 o
  -7   1   2      401.24      299.17     11.61 o
  -6   1   2      674.18      616.45     12.68 o
  -5   1   2     6041.68     5803.54     96.39 o
  -4   1   2      727.92      712.09      9.49 o
  -3   1   2     5832.65     5127.16     74.18 o
  -2   1   2      445.15      627.12      6.84 o
  -1   1   2     4463.67     5030.29     64.09 o
   0   1   2     1213.46     1383.45     44.58 o
   1   1   2     1898.67     2076.16     35.89 o
   2   1   2    29053.59    28384.42   1177.70 o
   3   1   2    18396.43    17704.35    532.70 o
   4   1   2      123.72      233.87      8.32 o
   5   1   2      321.08      308.66     17.75 o
   6   1   2       13.99        2.34      3.64 o
   7   1   2        1.69        3.19      4.41 o
   8   1   2      502.73      455.83     14.62 o
   9   1   2       97.92      129.57     10.51 o
  10   1   2      173.36      280.01     13.85 o
  11   1   2      214.77      195.41     15.60 o
  12   1   2       53.60       49.54     12.73 o
  13   1   2       75.53       88.58     10.24 o
  14   1   2        0.03        1.12      8.24 o
  15   1   2       36.93       48.01     14.54 o
  16   1   2       13.09       31.33     11.14 o
  17   1   2       19.82       21.91     13.42 o
 -18   2   2        0.86       15.35     11.86 o
 -17   2   2       34.30       62.68     15.85 o
 -16   2   2       62.20       72.46     13.11 o
 -15   2   2       78.24       73.32     10.15 o
 -14   2   2        5.89        7.65      7.93 o
 -13   2   2        1.61        5.65      7.43 o
 -12   2   2       62.08       61.53      9.22 o
 -11   2   2       22.71       21.21      6.49 o
 -10   2   2       74.64       75.93      7.86 o
  -9   2   2        0.06       10.53      4.78 o
  -8   2   2      978.06      962.32     31.94 o
  -7   2   2       23.52       10.37      4.67 o
  -6   2   2      818.80      734.13     13.03 o
  -5   2   2      242.48      272.28     10.64 o
  -4   2   2       39.97       45.24      4.15 o
  -3   2   2     1013.34     1085.61     32.71 o
  -2   2   2     5140.11     5580.83    100.20 o
  -1   2   2       63.94       65.31      4.09 o
   0   2   2     7937.44     7873.00    271.94 o
   1   2   2    25753.80    26998.84    945.40 o
   2   2   2    25256.26    27066.74    976.98 o
   3   2   2      165.20      135.79      5.57 o
   4   2   2      180.64      204.22      6.09 o
   5   2   2     1948.85     1756.45     37.83 o
   6   2   2      675.83      600.67     15.17 o
   7   2   2      631.03      513.82     17.16 o
   8   2   2      368.87      351.95     19.27 o
   9   2   2        1.40        9.52      6.50 o
  10   2   2        6.96       -4.09      6.61 o
  11   2   2       41.14       55.63      9.10 o
  12   2   2       70.84       87.14     11.62 o
  13   2   2        9.83       17.09     13.37 o
  14   2   2        0.51      -18.78     11.81 o
  15   2   2        7.75       29.01     10.62 o
  16   2   2        6.84        8.41     13.88 o
  17   2   2        9.60       23.83     16.50 o
 -18   3   2       12.15       32.22     12.24 o
 -17   3   2       52.68       59.71     14.98 o
 -16   3   2       10.09       25.03     12.67 o
 -15   3   2        0.02       -2.43      9.60 o
 -14   3   2        0.75        5.07      9.31 o
 -13   3   2       93.06       84.23     11.39 o
 -12   3   2       24.24       23.51      8.43 o
 -11   3   2       83.94      102.29     10.00 o
 -10   3   2      502.07      496.76     31.50 o
  -9   3   2     1580.21     1533.94     49.55 o
  -8   3   2        5.14        9.12      3.89 o
  -7   3   2      856.79      796.95     17.07 o
  -6   3   2      382.72      470.75     15.46 o
  -5   3   2      601.71      539.16     21.74 o
  -4   3   2      151.44      116.58      9.11 o
  -3   3   2       76.05       49.98      4.83 o
  -2   3   2        2.46        0.27      4.95 o
  -1   3   2     1696.30     1538.26     52.51 o
   0   3   2     5851.06     6321.75    179.14 o
   1   3   2        9.10       14.12      3.62 o
   2   3   2      310.80      365.02     11.16 o
   3   3   2       95.22      168.93      5.05 o
   4   3   2      123.30      100.87      4.06 o
   5   3   2     2812.51     2545.43     44.57 o
   6   3   2       55.91       47.22      6.86 o
   7   3   2      304.58      363.25     14.97 o
   8   3   2      209.16      238.36     11.98 o
   9   3   2      213.14      234.32     23.39 o
  10   3   2       23.09        6.47      6.47 o
  11   3   2      113.60      146.66     11.80 o
  12   3   2      116.46      105.28     11.52 o
  13   3   2       20.09       18.91      9.73 o
  14   3   2       75.34      132.21     18.92 o
  15   3   2       53.36       70.91     17.21 o
  16   3   2        0.54       -0.26     13.51 o
  17   3   2       14.77       11.10     11.42 o
 -18   4   2        0.02       19.08     13.44 o
 -17   4   2       21.05       51.08     15.80 o
 -16   4   2       48.09       38.66     13.04 o
 -15   4   2        6.49        9.96     10.98 o
 -14   4   2        2.11       -6.81      9.25 o
 -13   4   2      150.12      159.57     13.95 o
 -12   4   2      150.51      122.21     13.66 o
 -11   4   2      305.90      302.88     25.05 o
 -10   4   2        6.50        6.67      5.51 o
  -9   4   2        0.22       -1.34      6.43 o
  -8   4   2      115.04      111.80      8.22 o
  -7   4   2       31.35       21.78      5.41 o
  -6   4   2        3.50        1.05      3.88 o
  -5   4   2        2.33        5.61      2.25 o
  -4   4   2     1003.59      932.32     17.95 o
  -3   4   2     1275.73     1215.40     47.83 o
  -2   4   2        0.38        2.43      1.77 o
  -1   4   2     2158.18     2311.37     69.36 o
   0   4   2      490.86      495.86     12.72 o
   1   4   2      151.39      154.32     10.91 o
   2   4   2       96.94      136.31     11.44 o
   3   4   2      261.65      243.19      7.32 o
   4   4   2      130.94      103.90      9.57 o
   5   4   2      354.40      379.54     10.24 o
   6   4   2       32.88       39.80      5.65 o
   7   4   2      765.94      841.47     17.36 o
   8   4   2      135.97      126.51      9.56 o
   9   4   2       96.20      119.29     13.90 o
  10   4   2       43.76       28.85     12.76 o
  11   4   2       33.69       23.03      7.87 o
  12   4   2       15.94       30.14      8.81 o
  13   4   2        0.00       -1.27     11.61 o
  14   4   2       26.62       61.35     11.71 o
  15   4   2       32.01       74.09     30.34 o
  16   4   2        9.60       23.45     12.34 o
 -17   5   2       23.34       40.74     13.60 o
 -16   5   2        6.42        4.33     10.02 o
 -15   5   2        1.11       12.49     13.31 o
 -14   5   2       30.20       30.35     10.21 o
 -13   5   2      131.11      147.43     20.16 o
 -12   5   2       13.08        8.30      7.53 o
 -11   5   2      486.45      405.92     17.65 o
 -10   5   2       34.70       27.20      7.81 o
  -9   5   2        1.10        1.33      5.50 o
  -8   5   2      249.61      270.79     12.13 o
  -7   5   2      307.80      256.82      8.61 o
  -6   5   2     1214.92     1223.41     36.62 o
  -5   5   2       15.74       15.40      3.35 o
  -4   5   2      157.94      205.47      6.49 o
  -3   5   2      762.09      777.49     30.57 o
  -2   5   2      520.63      645.24      9.97 o
  -1   5   2      132.51      210.48      8.51 o
   0   5   2     1983.23     1913.70     48.57 o
   1   5   2       33.40       24.04      3.90 o
   2   5   2      110.93      101.95      9.45 o
   3   5   2      701.29      725.07     25.30 o
   4   5   2      381.67      493.09     29.07 o
   5   5   2        0.16        1.81      4.65 o
   6   5   2        0.84        5.71      4.61 o
   7   5   2      253.75      205.33     11.98 o
   8   5   2        8.96        3.87      4.70 o
   9   5   2       23.96       12.86      5.94 o
  10   5   2       21.65        4.24      5.99 o
  11   5   2        0.02       -5.92      6.78 o
  12   5   2       85.47       93.74     12.72 o
  13   5   2       59.08       69.54     11.60 o
  14   5   2        1.89       24.49     11.05 o
  15   5   2       26.98       38.08     13.30 o
  16   5   2        0.61       19.01     15.76 o
 -17   6   2        2.33        6.07     16.12 o
 -16   6   2       17.55       13.42     13.18 o
 -15   6   2        3.17       10.06     10.26 o
 -14   6   2      110.62      109.26     18.59 o
 -13   6   2       21.15       33.32     11.84 o
 -12   6   2       44.50       17.87      6.53 o
 -11   6   2      213.85      202.29     12.00 o
 -10   6   2      107.98       95.32      9.12 o
  -9   6   2      239.81      230.85     12.22 o
  -8   6   2        7.19        5.70      4.96 o
  -7   6   2      114.78      108.64      9.78 o
  -6   6   2       10.37        3.52      3.81 o
  -5   6   2     1717.83     1745.03     47.08 o
  -4   6   2      359.13      373.15     12.70 o
  -3   6   2       29.25       17.09      3.17 o
  -2   6   2     2069.82     2003.33     48.07 o
  -1   6   2     2774.17     3005.07     82.59 o
   0   6   2      168.59      185.29     12.90 o
   1   6   2      794.63      657.92     22.91 o
   2   6   2       20.74       26.70      4.76 o
   3   6   2       86.64       88.88      6.83 o
   4   6   2       46.61       37.61      6.64 o
   5   6   2      990.52      954.81     24.91 o
   6   6   2      175.98      262.80     10.98 o
   7   6   2      331.89      298.19     14.69 o
   8   6   2       51.85       58.77      8.62 o
   9   6   2       17.32       13.40      7.58 o
  10   6   2      254.41      224.77     18.92 o
  11   6   2      135.47      110.58     24.96 o
  12   6   2       15.89        9.11      7.94 o
  13   6   2        2.03       -0.57      7.22 o
  14   6   2       35.04       63.15     15.77 o
  15   6   2        2.51        0.00     18.01 o
 -16   7   2       31.40       44.76     15.82 o
 -15   7   2       67.46       75.79     12.52 o
 -14   7   2        8.04       21.82      9.66 o
 -13   7   2        0.70        4.47      6.41 o
 -12   7   2       12.71       24.12      8.63 o
 -11   7   2       74.74       65.78      7.14 o
 -10   7   2       59.42       82.45      9.34 o
  -9   7   2      439.72      406.23     27.82 o
  -8   7   2        2.67        4.47      4.09 o
  -7   7   2     1254.23     1347.43     53.05 o
  -6   7   2      714.69      717.00     28.47 o
  -5   7   2        3.52        5.24      2.82 o
  -4   7   2      841.76      952.25     24.24 o
  -3   7   2      296.75      282.83     11.67 o
  -2   7   2      183.63      209.28      9.34 o
  -1   7   2        0.53        2.22      3.58 o
   0   7   2      223.53      227.04     11.73 o
   1   7   2       83.36      151.88      6.72 o
   2   7   2       56.71       66.06      7.05 o
   3   7   2      598.01      640.56     18.16 o
   4   7   2      235.84      229.15      9.91 o
   5   7   2     1132.25     1113.15     30.38 o
   6   7   2      347.69      397.84     18.20 o
   7   7   2        1.37        7.41      6.76 o
   8   7   2       63.74       47.63      7.37 o
   9   7   2      131.92      134.97     14.50 o
  10   7   2       24.63       26.36      8.69 o
  11   7   2       14.66        8.02      9.34 o
  12   7   2       96.78      120.98     30.72 o
  13   7   2        7.94        6.68     12.07 o
  14   7   2       15.54       25.85     12.90 o
  15   7   2        3.27       21.20     20.11 o
 -15   8   2        5.43       26.28     15.35 o
 -14   8   2       12.56       29.47     12.74 o
 -13   8   2        0.49        6.68      7.91 o
 -12   8   2        1.07       -4.10      8.48 o
 -11   8   2      127.63      105.73      9.63 o
 -10   8   2      160.78      121.81     12.26 o
  -9   8   2       10.74       21.11      7.31 o
  -8   8   2      633.47      480.14     39.46 o
  -7   8   2        4.46        1.90      4.85 o
  -6   8   2      331.07      334.77     15.51 o
  -5   8   2      242.54      264.30     14.63 o
  -4   8   2       85.06       84.24      5.84 o
  -3   8   2      395.51      462.84     12.20 o
  -2   8   2      403.35      406.09     14.56 o
  -1   8   2       71.41       62.09      9.21 o
   0   8   2       27.30       20.98      4.85 o
   1   8   2     1129.75     1108.48     24.75 o
   2   8   2       22.12       15.60      6.06 o
   3   8   2        0.10       -2.30      4.45 o
   4   8   2      218.35      218.85     11.79 o
   5   8   2      117.19      120.26     11.07 o
   6   8   2       98.57       89.07     10.82 o
   7   8   2      345.64      298.02     12.96 o
   8   8   2        1.73       -1.28      6.10 o
   9   8   2      100.47       61.01     10.25 o
  10   8   2       19.37       13.43      7.08 o
  11   8   2       13.91       21.79      8.04 o
  12   8   2        0.06       17.42     15.55 o
  13   8   2        2.76        8.33     12.55 o
  14   8   2        2.06       16.63     11.73 o
 -14   9   2        9.87        3.40     20.18 o
 -13   9   2       48.44       35.67      8.04 o
 -12   9   2        3.65       10.96      7.57 o
 -11   9   2       11.85        1.97      6.52 o
 -10   9   2        9.97        9.45      5.84 o
  -9   9   2        6.06       10.27      4.41 o
  -8   9   2      217.97      176.82     16.34 o
  -7   9   2       26.37       22.00      4.66 o
  -6   9   2       68.79       66.07      5.51 o
  -5   9   2      615.45      638.34     35.72 o
  -4   9   2      144.26      144.93     10.00 o
  -3   9   2       58.27       71.40     15.76 o
  -2   9   2        7.53       16.20      6.96 o
  -1   9   2       34.14       66.55     12.99 o
   0   9   2        4.40        5.58      5.01 o
   1   9   2      370.13      379.90     13.14 o
   2   9   2        9.61        7.06      5.68 o
   3   9   2       34.59       28.21      6.14 o
   4   9   2      769.58      751.52     34.12 o
   5   9   2       37.98       34.51      8.16 o
   6   9   2       40.97       38.43      8.37 o
   7   9   2        4.46       13.66      9.56 o
   8   9   2       10.14        6.97     10.60 o
   9   9   2       17.13       11.90      7.05 o
  10   9   2       21.89       50.59     17.13 o
  11   9   2        0.89       12.30      8.92 o
  12   9   2        5.21       25.00      9.95 o
  13   9   2       41.28       62.42     16.46 o
 -13  10   2       26.77       58.60     17.88 o
 -12  10   2       25.46       40.48     17.57 o
 -11  10   2       15.45       34.26     14.64 o
 -10  10   2       97.84       89.66      7.32 o
  -9  10   2      112.87       84.00      9.44 o
  -8  10   2        3.98        3.88      6.05 o
  -7  10   2       31.02       20.89      6.31 o
  -6  10   2      191.59      202.49     14.99 o
  -5  10   2       22.93        4.78      6.63 o
  -4  10   2      160.52      198.51     12.38 o
  -3  10   2      305.67      363.31     14.82 o
  -2  10   2       68.25       77.37      7.60 o
  -1  10   2      941.59     1110.82     39.97 o
   0  10   2       10.85       12.77      5.95 o
   1  10   2      391.13      370.02     17.83 o
   2  10   2      181.01      218.58     16.08 o
   3  10   2       43.52       43.76      7.09 o
   4  10   2       16.39       28.60      8.87 o
   5  10   2        8.39       10.55      7.56 o
   6  10   2       60.32       55.50     11.46 o
   7  10   2        0.37        5.95      7.44 o
   8  10   2       69.54       42.04      9.77 o
   9  10   2      128.78      135.75     17.87 o
  10  10   2        1.19       13.38      9.84 o
  11  10   2        2.94       13.40     12.10 o
  12  10   2        0.31       -0.70     10.10 o
 -12  11   2        4.02       30.81     21.83 o
 -11  11   2        2.98      -18.80     14.45 o
 -10  11   2        0.01      -13.76     15.15 o
  -9  11   2       10.16       30.83     17.02 o
  -8  11   2        9.89       13.54     13.72 o
  -7  11   2       51.75       36.56      6.88 o
  -6  11   2        0.16        3.65      5.33 o
  -5  11   2      103.01      127.90     11.85 o
  -4  11   2        0.07        6.37      7.83 o
  -3  11   2        4.55        1.93      4.85 o
  -2  11   2      127.70      113.74      7.55 o
  -1  11   2        3.67        6.85      6.55 o
   0  11   2        2.19        7.23      5.83 o
   1  11   2      308.20      351.13     17.05 o
   2  11   2       78.67       70.28      8.54 o
   3  11   2        8.19       11.86      8.10 o
   4  11   2       37.67       28.52     10.15 o
   5  11   2       34.25       17.60      8.97 o
   6  11   2        5.15       15.74      8.33 o
   7  11   2       16.75       11.90      9.12 o
   8  11   2        4.12       25.70     12.77 o
   9  11   2        0.57       15.93     11.03 o
  10  11   2       15.51       14.92      9.62 o
 -10  12   2        2.69        9.20     19.81 o
  -9  12   2        0.26        2.13     14.02 o
  -8  12   2       23.96       59.38     31.81 o
  -7  12   2       12.04        6.07     13.24 o
  -6  12   2        0.52        8.61     14.86 o
  -5  12   2        6.88        8.68      5.57 o
  -4  12   2        2.00        2.51      7.49 o
  -3  12   2        0.01        2.05      5.25 o
  -2  12   2        3.12       -5.79      7.32 o
  -1  12   2       13.40        8.02      6.16 o
   0  12   2       31.49       27.73      8.53 o
   1  12   2        3.01       -1.97      7.40 o
   2  12   2       11.89       11.83      8.71 o
   3  12   2        7.18       10.00      7.09 o
   4  12   2       31.20       17.75     10.38 o
   5  12   2        7.74       11.04      9.09 o
   6  12   2        4.99        1.36      7.83 o
   7  12   2       31.85       57.65     14.05 o
   8  12   2        0.03       11.86     11.29 o
   9  12   2        9.58        2.74      7.85 o
  -8  13   2       16.35       30.58     18.07 o
  -7  13   2       13.67       46.79     21.04 o
  -6  13   2       23.39       44.83     20.56 o
  -5  13   2        4.71       21.20     13.06 o
  -4  13   2        0.01        8.10     11.69 o
  -3  13   2        3.07        5.55     17.39 o
  -2  13   2        2.11        8.37      9.72 o
  -1  13   2        8.55       12.84      9.29 o
   0  13   2        0.08        8.43      6.74 o
   1  13   2        0.85        5.61     10.16 o
   2  13   2        0.60        9.61      7.79 o
   3  13   2        3.24        5.90      7.43 o
   4  13   2       52.46       48.18     18.47 o
   5  13   2       18.32        9.41      9.07 o
   6  13   2        0.37        9.95      9.36 o
  -4  14   2        3.79       12.45     14.52 o
  -3  14   2        3.31       17.69     15.24 o
  -2  14   2        0.64       21.25     15.06 o
  -1  14   2       15.32       15.59     16.00 o
   0  14   2       15.00       19.36     16.73 o
   1  14   2        6.92       11.70     12.56 o
   2  14   2        2.67       11.44      9.38 o
   3  14   2        6.64        4.67      9.47 o
 -19   1   3       10.44       17.59     18.54 o
 -18   1   3        5.30       12.38     10.27 o
 -17   1   3        4.04       27.67     10.73 o
 -16   1   3       19.30       13.66      8.84 o
 -15   1   3        0.05        8.80      8.17 o
 -14   1   3       16.40       31.32      9.41 o
 -13   1   3       23.72       27.39      8.20 o
 -12   1   3      241.99      224.95     11.77 o
 -11   1   3        1.99        2.40      5.55 o
 -10   1   3        4.18        7.64      5.84 o
  -9   1   3      286.87      304.34     11.15 o
  -8   1   3      140.27      172.34      7.55 o
  -7   1   3      738.67      773.21     19.43 o
  -6   1   3     1126.58     1219.50     19.23 o
  -5   1   3     2853.91     3129.48     46.08 o
  -4   1   3     4038.91     3737.73     89.22 o
  -3   1   3       27.21       34.67      2.63 o
  -2   1   3      374.17      298.10     11.06 o
  -1   1   3      772.15      741.35      8.23 o
   0   1   3    22674.82    25775.23    846.80 o
   1   1   3     2346.54     2296.11     80.83 o
   2   1   3     8743.31     9767.95    325.97 o
   3   1   3      557.90      505.38     18.16 o
   4   1   3      834.60      644.03     13.59 o
   5   1   3       40.73       48.37      3.97 o
   6   1   3      134.77      211.51      8.65 o
   7   1   3      535.80      454.04     23.74 o
   8   1   3       89.60       59.78     10.02 o
   9   1   3      429.28      429.22     18.08 o
  10   1   3       16.14       10.48      6.94 o
  11   1   3      111.56      120.59     16.54 o
  12   1   3       79.45       77.97     13.24 o
  13   1   3       40.33       39.32      9.13 o
  14   1   3      123.52      117.18     15.26 o
  15   1   3        2.72       14.34     13.05 o
  16   1   3        0.57        5.80     14.87 o
 -18   2   3        1.46       24.64     11.81 o
 -17   2   3       15.06       37.90     10.63 o
 -16   2   3       21.61       20.85     11.57 o
 -15   2   3        1.35       10.85      7.51 o
 -14   2   3      279.41      251.59     22.95 o
 -13   2   3      134.23      123.07     11.57 o
 -12   2   3       97.32      118.34      9.58 o
 -11   2   3       66.61       69.49      8.94 o
 -10   2   3       11.54       24.32      5.64 o
  -9   2   3       56.66       96.52      7.67 o
  -8   2   3      126.52      137.64      6.31 o
  -7   2   3     3274.87     3028.18     52.24 o
  -6   2   3      788.08      696.71     12.86 o
  -5   2   3      737.13      553.53     15.90 o
  -4   2   3      312.74      288.48      8.69 o
  -3   2   3     2574.15     2358.23     52.92 o
  -2   2   3    12617.54    12171.15    255.52 o
  -1   2   3      309.77      409.00      9.71 o
   0   2   3    18861.86    19525.85    672.96 o
   1   2   3       10.17       32.27      3.92 o
   2   2   3     4718.80     4877.89     87.52 o
   3   2   3     1311.55     1238.76     38.99 o
   4   2   3      752.53      645.71     19.70 o
   5   2   3       38.77       35.30      4.76 o
   6   2   3     3450.59     3503.81     93.95 o
   7   2   3      397.91      379.07     11.54 o
   8   2   3        2.25        3.37      7.08 o
   9   2   3      338.53      408.02     21.02 o
  10   2   3      245.63      259.75     16.11 o
  11   2   3        0.25        0.11      8.64 o
  12   2   3        9.16       -1.28      8.65 o
  13   2   3        1.65       18.69      9.60 o
  14   2   3       25.99       56.78     14.32 o
  15   2   3        2.31       -9.78     13.02 o
  16   2   3        0.34        6.48     10.89 o
 -18   3   3        8.16       17.33     12.24 o
 -17   3   3        0.07       -6.52      9.48 o
 -16   3   3        0.48       11.21      8.87 o
 -15   3   3       21.42       26.46     13.32 o
 -14   3   3        5.68       -0.74      7.52 o
 -13   3   3       30.45       50.93      9.84 o
 -12   3   3      444.89      441.89     20.97 o
 -11   3   3       27.74       21.33      7.06 o
 -10   3   3      114.10       96.10      7.70 o
  -9   3   3      674.06      571.20     15.84 o
  -8   3   3        0.05        1.16      4.47 o
  -7   3   3     1879.77     1993.28     40.70 o
  -6   3   3      203.32      119.89      5.18 o
  -5   3   3      103.01      122.62      4.87 o
  -4   3   3     1931.25     1807.66     53.27 o
  -3   3   3     9461.93     9196.56    209.30 o
  -2   3   3      142.67      114.25      6.54 o
  -1   3   3      405.92      343.84     20.07 o
   0   3   3     3117.17     2923.88    113.13 o
   1   3   3      212.87      197.02      7.91 o
   2   3   3      865.57      941.57     28.62 o
   3   3   3       18.12       22.60      3.68 o
   4   3   3       96.75      125.79      9.06 o
   5   3   3     4159.88     3728.09     67.39 o
   6   3   3      652.63      668.28     17.55 o
   7   3   3      546.97      588.83     20.41 o
   8   3   3      118.79      105.78     15.59 o
   9   3   3       57.88       65.75      7.57 o
  10   3   3       95.37      107.96     10.17 o
  11   3   3        2.92       -6.19      8.41 o
  12   3   3       20.34       28.05     17.15 o
  13   3   3       39.95       43.90     12.68 o
  14   3   3       20.82       23.31     17.06 o
  15   3   3        5.40       66.87     39.71 o
  16   3   3        0.36      -13.88     13.78 o
 -18   4   3        7.96        8.09     11.79 o
 -17   4   3        7.68      -11.38     12.75 o
 -16   4   3        9.95       31.67     11.42 o
 -15   4   3      199.20      169.86     17.68 o
 -14   4   3       84.64       88.92     18.08 o
 -13   4   3      192.95      188.82     12.54 o
 -12   4   3       16.53       14.39      6.37 o
 -11   4   3      169.07      154.04      9.62 o
 -10   4   3      739.96      756.27     21.10 o
  -9   4   3      808.52      877.09     29.91 o
  -8   4   3      429.59      328.50     19.84 o
  -7   4   3       56.20       57.29      4.50 o
  -6   4   3      922.18      814.32     40.49 o
  -5   4   3       29.46       32.51      2.38 o
  -4   4   3      325.02      433.01     11.89 o
  -3   4   3      837.95      749.63     22.16 o
  -2   4   3       67.17       63.55      6.59 o
  -1   4   3       10.76       30.34      3.22 o
   0   4   3      705.54      532.56     26.57 o
   1   4   3      972.09      922.30     24.86 o
   2   4   3      240.11      305.14     12.64 o
   3   4   3      257.59      248.00      8.09 o
   4   4   3      962.54      805.13     33.84 o
   5   4   3      196.76      227.29     11.08 o
   6   4   3      523.98      466.83     13.58 o
   7   4   3      441.96      569.09     14.12 o
   8   4   3      945.67      994.84     23.35 o
   9   4   3        5.44        5.30      6.27 o
  10   4   3       10.88        8.95      6.79 o
  11   4   3      109.54       95.32     10.38 o
  12   4   3       21.03       14.47     11.32 o
  13   4   3        0.29        2.92     11.70 o
  14   4   3       16.54       42.47     16.81 o
  15   4   3       38.85       14.57     20.03 o
  16   4   3        5.96       19.35     15.71 o
 -17   5   3       33.68       45.08     19.58 o
 -16   5   3        8.18       14.53     19.13 o
 -15   5   3       45.89       50.24     14.76 o
 -14   5   3        4.28        5.30      8.83 o
 -13   5   3        4.66       -1.97      8.56 o
 -12   5   3       21.25       28.53      7.91 o
 -11   5   3      196.63      233.80     18.97 o
 -10   5   3      793.41      763.20     41.57 o
  -9   5   3      317.39      343.31     21.57 o
  -8   5   3      709.29      662.93     25.46 o
  -7   5   3      588.04      692.91     28.37 o
  -6   5   3      296.50      370.01     12.13 o
  -5   5   3     1235.57     1404.16     41.83 o
  -4   5   3      334.30      306.04     14.15 o
  -3   5   3      158.84      157.18     10.62 o
  -2   5   3       32.68       38.60      2.63 o
  -1   5   3      644.06      509.65     18.21 o
   0   5   3        6.76        7.52      3.33 o
   1   5   3     3778.54     3752.88    138.48 o
   2   5   3      872.11      839.56     40.43 o
   3   5   3       89.31      102.17      5.80 o
   4   5   3       95.08       77.21     11.80 o
   5   5   3      680.44      608.55     15.53 o
   6   5   3      402.85      381.16     19.97 o
   7   5   3       19.83        9.36      4.96 o
   8   5   3       36.33        7.05      6.48 o
   9   5   3       24.09       26.44     10.12 o
  10   5   3      228.97      263.03     18.10 o
  11   5   3        1.51        2.19      7.71 o
  12   5   3       10.43       17.07      9.57 o
  13   5   3       33.15       36.57     11.70 o
  14   5   3        0.71        7.88     17.22 o
  15   5   3        6.33       52.32     13.42 o
 -17   6   3        0.39       13.31     11.58 o
 -16   6   3        3.59        6.43     12.41 o
 -15   6   3      133.04      142.70     23.24 o
 -14   6   3       10.16       13.78      9.01 o
 -13   6   3      153.47      141.98     14.57 o
 -12   6   3      278.44      302.05     16.83 o
 -11   6   3      295.08      268.04     22.02 o
 -10   6   3      104.36       81.05      6.98 o
  -9   6   3        0.49        0.69      4.58 o
  -8   6   3       47.85       49.42      4.97 o
  -7   6   3      266.96      218.68     13.10 o
  -6   6   3     1142.14      951.83     65.19 o
  -5   6   3      471.30      577.32     20.50 o
  -4   6   3      572.98      638.47     20.17 o
  -3   6   3       32.66       31.11      5.73 o
  -2   6   3      792.45      886.13     29.52 o
  -1   6   3        7.55       12.96      4.18 o
   0   6   3      594.83      619.99     29.25 o
   1   6   3       57.28       54.10      5.56 o
   2   6   3      650.73      647.94     32.18 o
   3   6   3       17.24        7.90      4.38 o
   4   6   3      126.46      124.35      7.81 o
   5   6   3        7.39        9.96      5.34 o
   6   6   3       63.90       83.56      9.51 o
   7   6   3        0.92        3.53      5.87 o
   8   6   3      156.24      150.05     15.65 o
   9   6   3      228.25      219.88     21.16 o
  10   6   3       53.58       68.44     11.10 o
  11   6   3        7.73       18.67     15.11 o
  12   6   3       14.66       34.39     13.44 o
  13   6   3        3.67       30.62     11.74 o
  14   6   3        7.87       29.53     12.89 o
  15   6   3        5.09       46.50     19.33 o
 -16   7   3       11.86       16.97     10.73 o
 -15   7   3       23.04       16.92     11.02 o
 -14   7   3       18.45       20.10      9.17 o
 -13   7   3       42.69       28.53      6.72 o
 -12   7   3        0.41        7.51      7.37 o
 -11   7   3        6.94        9.11      4.59 o
 -10   7   3       15.91        9.26      5.88 o
  -9   7   3       10.72        0.78      4.75 o
  -8   7   3        1.27       -2.92      6.02 o
  -7   7   3      312.90      266.92     23.35 o
  -6   7   3       59.59       33.65      6.80 o
  -5   7   3      482.59      533.26     21.44 o
  -4   7   3        9.27        3.68      3.04 o
  -3   7   3       10.19        4.33      2.51 o
  -2   7   3       21.70       16.92      3.85 o
  -1   7   3       18.30       16.44      6.21 o
   0   7   3     1352.77     1301.99     59.02 o
   1   7   3        0.37        2.41      4.31 o
   2   7   3       32.39       31.05      5.33 o
   3   7   3       31.04       44.11      6.30 o
   4   7   3        4.87        4.90      5.80 o
   5   7   3       13.82       13.14      5.70 o
   6   7   3       19.80       16.04      7.19 o
   7   7   3       64.54       53.59      9.40 o
   8   7   3       93.17      116.69     10.90 o
   9   7   3       27.97       40.10      7.79 o
  10   7   3        5.92       11.19      7.29 o
  11   7   3       43.50       66.87     17.09 o
  12   7   3       17.88       13.00     13.30 o
  13   7   3        0.35       30.06     12.63 o
  14   7   3       19.70       19.02     12.53 o
 -15   8   3       19.25       21.36     11.79 o
 -14   8   3        8.11       30.84      9.83 o
 -13   8   3       14.71       16.91      8.07 o
 -12   8   3       13.02        6.02      6.74 o
 -11   8   3      416.44      369.21     37.72 o
 -10   8   3       54.87       38.88      7.05 o
  -9   8   3       31.01       32.48      5.79 o
  -8   8   3        1.98       10.49      3.82 o
  -7   8   3      383.91      371.48     48.40 o
  -6   8   3        6.15       10.00      4.39 o
  -5   8   3       84.21      119.96     13.80 o
  -4   8   3      668.09      635.14     67.15 o
  -3   8   3     1432.94     1671.52     28.19 o
  -2   8   3      818.09      947.98     23.63 o
  -1   8   3      278.19      279.31     13.37 o
   0   8   3        1.36        1.72      4.66 o
   1   8   3       71.69       61.47     11.62 o
   2   8   3      646.16      664.24     44.88 o
   3   8   3       77.31       79.95      8.61 o
   4   8   3      491.84      465.28     25.33 o
   5   8   3       93.97      100.93     10.88 o
   6   8   3       94.63      102.54     10.07 o
   7   8   3        5.36        6.17      8.48 o
   8   8   3       71.64       57.34      9.06 o
   9   8   3       82.82       58.13     13.02 o
  10   8   3        8.70        9.44      9.40 o
  11   8   3        0.96       19.48     15.01 o
  12   8   3        3.07       15.97     12.65 o
  13   8   3        2.66       18.15     13.95 o
 -14   9   3        0.14       17.49     17.71 o
 -13   9   3        1.77       -5.57     12.78 o
 -12   9   3       19.54       16.17      5.41 o
 -11   9   3       86.82       76.48     13.28 o
 -10   9   3       12.17        8.05      4.34 o
  -9   9   3       91.11      117.72     20.88 o
  -8   9   3       99.91       60.25     12.05 o
  -7   9   3       26.40       42.75     12.21 o
  -6   9   3      399.69      468.69     26.94 o
  -5   9   3       25.21       18.27      6.92 o
  -4   9   3       45.32       46.55      5.30 o
  -3   9   3        4.56        9.04      4.12 o
  -2   9   3      200.12      205.28      7.81 o
  -1   9   3        0.22        0.80      5.44 o
   0   9   3       22.77       21.20      5.09 o
   1   9   3      193.25      187.95     10.09 o
   2   9   3      287.62      253.02     19.46 o
   3   9   3      355.71      344.25     20.99 o
   4   9   3       71.36       95.16     15.32 o
   5   9   3       12.10       15.10      9.27 o
   6   9   3      108.76      107.87     11.79 o
   7   9   3        0.02        0.36      6.32 o
   8   9   3        4.03        8.31     11.17 o
   9   9   3        9.30       20.32      9.97 o
  10   9   3       14.48       19.45     12.33 o
  11   9   3       19.02       25.07      9.18 o
  12   9   3        1.78       13.57     18.10 o
 -13  10   3        6.56       20.66     27.10 o
 -12  10   3        1.30      -13.45     16.42 o
 -11  10   3        1.85       -2.16     11.95 o
 -10  10   3        4.80       23.37     15.21 o
  -9  10   3       57.20       47.32     14.61 o
  -8  10   3       31.33       26.26     13.03 o
  -7  10   3       85.89       66.94     18.88 o
  -6  10   3       41.55       42.80     13.85 o
  -5  10   3        3.69        7.62      2.31 o
  -4  10   3      213.98      201.07     13.43 o
  -3  10   3      313.77      275.47     17.98 o
  -2  10   3      441.64      531.14     22.06 o
  -1  10   3        0.42       -3.96      5.98 o
   0  10   3       63.04       34.55      6.29 o
   1  10   3        5.46        5.70      6.85 o
   2  10   3       49.86       42.43     10.37 o
   3  10   3       62.20       78.63      8.86 o
   4  10   3        3.02        3.66      7.73 o
   5  10   3       22.04       19.50      9.23 o
   6  10   3        5.11       -1.85      8.45 o
   7  10   3        3.43        7.74      8.65 o
   8  10   3        3.93       11.84      8.41 o
   9  10   3        0.25        1.39      8.05 o
  10  10   3        3.33       19.70      9.68 o
  11  10   3        2.45       39.03     11.99 o
 -12  11   3       29.95       45.23     26.17 o
 -11  11   3        6.22       11.57     18.76 o
 -10  11   3       20.52        3.44     15.05 o
  -9  11   3       67.11       47.98     17.68 o
  -8  11   3        1.96       12.80     14.22 o
  -7  11   3       57.65       95.63     18.37 o
  -6  11   3       29.64       51.37     20.15 o
  -5  11   3       53.13       48.10     17.77 o
  -4  11   3        0.74        1.69      5.11 o
  -3  11   3       50.06       59.00      6.74 o
  -2  11   3        6.92        6.80      6.06 o
  -1  11   3       99.79      103.65     17.67 o
   0  11   3        1.27       -4.33      6.39 o
   1  11   3      171.56      212.58     25.42 o
   2  11   3      250.75      251.53     17.65 o
   3  11   3       81.31       69.53      8.80 o
   4  11   3        7.34        6.46      9.83 o
   5  11   3       51.54       59.95     10.87 o
   6  11   3        0.24       -6.64      8.40 o
   7  11   3        0.00      -11.47     11.77 o
   8  11   3       61.06       86.92     15.48 o
   9  11   3       10.62       19.46     16.08 o
  10  11   3       13.23       13.52      8.88 o
 -10  12   3        0.35       30.32     49.77 o
  -9  12   3        0.07       27.99     25.64 o
  -8  12   3        3.64       37.08     23.89 o
  -7  12   3        6.95       16.59     13.31 o
  -6  12   3        6.65       17.54     21.30 o
  -5  12   3       69.03       82.31     15.96 o
  -4  12   3        3.06        8.01     11.09 o
  -3  12   3        0.38        1.23      4.28 o
  -2  12   3      199.95      211.97     15.28 o
  -1  12   3       33.88       32.42      9.02 o
   0  12   3       26.51       28.47     11.20 o
   1  12   3        1.35        4.72      6.13 o
   2  12   3        1.04       -1.83      6.49 o
   3  12   3        5.65        0.64      6.53 o
   4  12   3       67.59       55.08     14.53 o
   5  12   3        6.95        6.87      8.09 o
   6  12   3        5.52       -0.49      8.37 o
   7  12   3       23.99       26.90     11.38 o
   8  12   3        1.05        8.79     10.68 o
  -8  13   3       11.72       24.70     15.91 o
  -7  13   3       29.31       69.80     37.98 o
  -6  13   3        0.63       14.71     13.49 o
  -5  13   3       15.54       32.42     18.68 o
  -4  13   3        5.07       -8.93     14.20 o
  -3  13   3       37.77       27.84     15.74 o
  -2  13   3        0.45       12.68     13.34 o
  -1  13   3        2.43       -4.48     12.14 o
   0  13   3       18.10       10.30      7.17 o
   1  13   3       87.49       49.10      9.44 o
   2  13   3        1.53       -1.35     10.04 o
   3  13   3       19.56       26.87     12.15 o
   4  13   3       13.65       18.05     10.94 o
   5  13   3        0.31       -2.47      8.47 o
   6  13   3        5.96        6.38     12.80 o
  -4  14   3       42.65       42.38     20.33 o
  -3  14   3       12.95       20.78     24.07 o
  -2  14   3        5.39       21.01     29.32 o
  -1  14   3        1.86       10.98     14.66 o
   0  14   3        1.04       -4.38     14.15 o
   1  14   3        1.51        3.66     13.28 o
 -19   0   4        0.99       47.46     23.31 o
 -18   0   4       47.55       52.91     25.60 o
 -17   0   4      163.33      199.16     24.24 o
 -16   0   4       67.95       68.11     16.48 o
 -15   0   4        2.12       -6.32     11.72 o
 -14   0   4       14.77       25.08     10.69 o
 -13   0   4      334.93      321.69     22.30 o
 -12   0   4        0.17        6.59      8.88 o
 -11   0   4      139.00      121.27     14.28 o
 -10   0   4       30.18       42.27      9.58 o
  -9   0   4      438.12      488.73     16.91 o
  -8   0   4      601.90      605.66     19.40 o
  -7   0   4       23.30       25.99     11.14 o
  -6   0   4      287.03      445.71     13.26 o
  -5   0   4     2564.88     2868.51     91.58 o
  -4   0   4     9191.73     8296.81    283.32 o
  -3   0   4       36.14       12.02      3.76 o
  -2   0   4     3692.02     3736.08     77.66 o
  -1   0   4    20990.83    23859.22    783.94 o
   0   0   4     1144.52     1131.60     46.34 o
   1   0   4     1502.66     1250.39     57.97 o
   3   0   4     4100.28     3738.76    144.75 o
   4   0   4      499.56      439.63     26.07 o
   5   0   4     4471.38     3622.52    152.32 o
   6   0   4      120.66       84.59     28.41 o
   7   0   4      347.62      319.16     29.76 o
   8   0   4      927.74      914.65     57.91 o
   9   0   4       16.45        8.95     13.05 o
  10   0   4        0.04        2.60      7.32 o
  11   0   4        8.63       22.18     16.11 o
  12   0   4        5.06        9.40      9.43 o
  13   0   4        0.84      -20.83     24.18 o
  14   0   4        3.75       21.37     13.88 o
  15   0   4        2.99       26.06     43.94 o
  16   0   4       15.95        4.97     13.63 o
 -19   1   4        2.18       24.13     12.23 o
 -18   1   4        8.39       41.21     13.77 o
 -17   1   4        0.00        3.93      9.05 o
 -16   1   4        3.80        3.74      9.86 o
 -15   1   4      202.45      211.09     15.16 o
 -14   1   4       17.90        9.44      7.79 o
 -13   1   4       11.16       13.46      9.71 o
 -12   1   4       51.87       59.51      7.85 o
 -11   1   4      969.37     1020.24     23.09 o
 -10   1   4      123.62      106.49      7.55 o
  -9   1   4     1388.54     1667.50     36.78 o
  -8   1   4      828.02      699.36     15.25 o
  -7   1   4     1004.50     1142.16     20.23 o
  -6   1   4      687.78      573.94     11.53 o
  -5   1   4      781.72      635.21     12.11 o
  -4   1   4       61.49       93.58      4.66 o
  -3   1   4      309.11      335.71      8.51 o
  -2   1   4     5963.21     5920.83     93.89 o
  -1   1   4      353.09      405.54      6.14 o
   0   1   4     6320.82     5910.90     98.55 o
   1   1   4       73.46       77.90      9.63 o
   2   1   4     2370.52     2622.31    120.48 o
   3   1   4      384.20      370.61    181.32 o
   4   1   4      864.41      897.98     17.60 o
   5   1   4      299.94      296.48     10.00 o
   6   1   4      264.23      313.95     19.52 o
   7   1   4      122.78      135.69      9.12 o
   8   1   4        5.25        3.82      4.87 o
   9   1   4       10.29       17.96      6.09 o
  10   1   4      237.94      289.50     22.21 o
  11   1   4        1.99        7.43      7.42 o
  12   1   4      144.21      112.30     25.80 o
  13   1   4       36.62       27.61      9.93 o
  14   1   4        7.61       11.15     23.75 o
  15   1   4        0.87        5.40     19.18 o
  16   1   4        0.29       16.17     14.60 o
 -18   2   4        4.71       16.89      9.70 o
 -17   2   4       12.27       25.59     11.80 o
 -16   2   4       29.94       31.91     11.00 o
 -15   2   4       47.54       45.40     10.55 o
 -14   2   4      145.04      110.84     11.45 o
 -13   2   4        0.33       -5.25      6.59 o
 -12   2   4      219.42      250.67     13.43 o
 -11   2   4       20.80       17.51      8.12 o
 -10   2   4       17.53       12.70      5.71 o
  -9   2   4       39.43       20.17      4.96 o
  -8   2   4      122.07      136.75      7.38 o
  -7   2   4       42.16       30.31      3.73 o
  -6   2   4      285.12      347.52     13.52 o
  -5   2   4     1630.33     1672.11     30.31 o
  -4   2   4      459.02      370.92     12.13 o
  -3   2   4      813.36      999.51     16.12 o
  -2   2   4       79.55       89.83      8.21 o
  -1   2   4     1355.86     1638.50     25.31 o
   0   2   4      285.59      327.20      8.29 o
   1   2   4       15.15       16.98      4.79 o
   2   2   4      867.28      871.68     87.55 o
   3   2   4       21.80       15.72      5.25 o
   4   2   4     3393.88     3087.29    124.30 o
   5   2   4     2118.98     2122.94     39.97 o
   6   2   4        1.84        5.37      4.74 o
   7   2   4      239.97      242.38     10.17 o
   8   2   4      322.19      340.87     15.64 o
   9   2   4      446.28      515.68     19.99 o
  10   2   4      165.78      135.63     10.38 o
  11   2   4       38.96       26.37      7.62 o
  12   2   4       56.67       60.07     17.36 o
  13   2   4       19.79       50.63     24.33 o
  14   2   4        1.55       -7.59     18.08 o
  15   2   4        5.02       20.41     10.59 o
  16   2   4        0.00       -1.45     15.09 o
 -18   3   4       14.51        7.48     11.52 o
 -17   3   4       16.84       21.60     11.17 o
 -16   3   4       28.93       43.67     15.70 o
 -15   3   4       12.94       17.23      9.85 o
 -14   3   4      150.29      155.52     12.55 o
 -13   3   4        8.41       11.86      7.74 o
 -12   3   4       25.27       35.81     11.63 o
 -11   3   4       82.58       91.80      8.03 o
 -10   3   4      436.95      476.75     24.49 o
  -9   3   4      265.94      295.07     14.68 o
  -8   3   4       40.65       39.31      6.07 o
  -7   3   4       95.78       80.77      4.37 o
  -6   3   4      128.61      141.89      5.80 o
  -5   3   4      762.36      740.27     17.90 o
  -4   3   4      189.64      179.76     13.80 o
  -3   3   4      355.12      400.73     17.00 o
  -2   3   4       19.65       22.11      2.62 o
  -1   3   4      739.92      814.71     26.98 o
   0   3   4      169.45      197.76     12.17 o
   1   3   4      400.58      320.44     19.86 o
   2   3   4     2023.27     1997.79     48.92 o
   3   3   4      495.24      559.80     25.85 o
   4   3   4      129.98      160.04     29.39 o
   5   3   4     4142.28     3865.96    124.85 o
   6   3   4       70.11       58.69      7.94 o
   7   3   4      134.29      159.60      8.91 o
   8   3   4      233.84      247.49     19.60 o
   9   3   4        3.36        5.70      5.12 o
  10   3   4      539.89      548.33     24.36 o
  11   3   4      187.03      198.95     15.53 o
  12   3   4        3.00        4.88     10.74 o
  13   3   4        1.42       21.02     11.85 o
  14   3   4        5.95       10.87     19.40 o
  15   3   4        0.64       -8.41     16.82 o
 -18   4   4        1.56       17.86     12.63 o
 -17   4   4        0.19       26.90     17.61 o
 -16   4   4        6.03        3.36      7.91 o
 -15   4   4      207.64      201.11     14.58 o
 -14   4   4      209.22      210.55     14.34 o
 -13   4   4        5.94        3.65      6.71 o
 -12   4   4       19.82       31.40      7.49 o
 -11   4   4       17.14       14.81      5.26 o
 -10   4   4      250.10      205.83     12.75 o
  -9   4   4        1.05        1.78      4.20 o
  -8   4   4      431.60      410.26      9.75 o
  -7   4   4      504.82      408.21      8.69 o
  -6   4   4     1615.51     1516.12     71.96 o
  -5   4   4      639.27      669.96     29.00 o
  -4   4   4      683.54      529.55     19.30 o
  -3   4   4      300.77      349.97     12.00 o
  -2   4   4     1343.64     1476.45     48.32 o
  -1   4   4     1153.00     1149.92     54.74 o
   0   4   4       26.51       38.02      4.14 o
   1   4   4       75.28       94.28     12.97 o
   2   4   4        3.44        3.38      4.86 o
   3   4   4      259.46      244.74     12.86 o
   4   4   4      960.85     1162.53     40.07 o
   5   4   4        1.35        5.44      4.44 o
   6   4   4        5.10        5.65      6.22 o
   7   4   4      385.81      455.74     19.34 o
   8   4   4      156.70      190.79     21.53 o
   9   4   4       63.45       57.44      7.63 o
  10   4   4       42.96       24.34      8.98 o
  11   4   4       27.87       26.51      7.42 o
  12   4   4        5.10        9.63      8.36 o
  13   4   4       10.33       24.79     10.97 o
  14   4   4        0.07       -1.16     12.27 o
  15   4   4        0.09        0.18     14.68 o
 -18   5   4        1.98       12.37     26.43 o
 -17   5   4       34.07       46.53     17.27 o
 -16   5   4        1.07        6.14      9.92 o
 -15   5   4       10.04       16.69      9.52 o
 -14   5   4        5.45       -1.35      8.06 o
 -13   5   4       19.23       18.31     11.22 o
 -12   5   4        7.42       12.75      8.54 o
 -11   5   4        7.41       10.38      7.91 o
 -10   5   4       19.91       18.71      6.97 o
  -9   5   4       40.64       22.98      6.69 o
  -8   5   4      267.15      252.76      9.61 o
  -7   5   4      164.43      135.40     10.11 o
  -6   5   4      637.12      813.38     26.62 o
  -5   5   4      216.83      186.99     12.47 o
  -4   5   4     1050.31     1152.13     49.39 o
  -3   5   4     1103.83     1190.97     39.37 o
  -2   5   4      529.76      438.78     29.08 o
  -1   5   4      228.93      264.24      8.66 o
   0   5   4       14.59        5.79      3.60 o
   1   5   4      101.65      157.43     19.75 o
   2   5   4       29.66       24.16      5.32 o
   3   5   4      130.53      113.44      6.03 o
   4   5   4      582.87      570.37     28.48 o
   5   5   4        6.60       -3.13      5.22 o
   6   5   4      139.76      105.69     10.85 o
   7   5   4        7.74       -0.03      4.29 o
   8   5   4        1.21        2.60      9.06 o
   9   5   4      229.74      234.48     15.76 o
  10   5   4        5.01       -3.01      8.35 o
  11   5   4        4.79        8.21     10.74 o
  12   5   4       40.67       55.08     25.11 o
  13   5   4        0.35       26.64     13.70 o
  14   5   4       24.61        6.64     17.70 o
  15   5   4        5.13       27.77     24.09 o
 -17   6   4       17.87        9.68     15.14 o
 -16   6   4        3.28       17.53     11.11 o
 -15   6   4        0.03       -2.42      8.73 o
 -14   6   4       47.72       33.73     10.66 o
 -13   6   4       20.01        9.64      8.95 o
 -12   6   4      510.22      481.98     29.23 o
 -11   6   4        0.92       -1.68      4.69 o
 -10   6   4       10.93        6.92      4.10 o
  -9   6   4        0.04        0.42      4.90 o
  -8   6   4     1025.54      951.20     56.18 o
  -7   6   4        0.09       -5.79      7.10 o
  -6   6   4       53.21       68.72     10.60 o
  -5   6   4      761.59      741.34     36.56 o
  -4   6   4      295.20      314.61     16.62 o
  -3   6   4     1463.20     1480.71     37.08 o
  -2   6   4      290.54      218.10     19.01 o
  -1   6   4      672.92      666.39     31.32 o
   0   6   4      345.92      363.62     22.39 o
   1   6   4      103.97      131.73      8.55 o
   2   6   4      965.84      913.17     55.05 o
   3   6   4        5.78       14.42      4.45 o
   4   6   4      416.15      376.47     18.64 o
   5   6   4        0.40       12.64      6.69 o
   6   6   4       33.30       66.91      6.74 o
   7   6   4      340.21      297.67     13.04 o
   8   6   4       33.10       34.03      6.33 o
   9   6   4      162.41      130.71     14.43 o
  10   6   4        3.92        3.20      8.63 o
  11   6   4       38.54       62.51     13.99 o
  12   6   4        0.20        3.29     11.49 o
  13   6   4        0.57       29.00     18.73 o
  14   6   4        4.14       28.18     16.82 o
 -16   7   4        1.48       11.03     11.21 o
 -15   7   4       60.46       45.04     10.10 o
 -14   7   4        0.42       15.19      8.74 o
 -13   7   4       34.58       25.11      6.24 o
 -12   7   4      312.12      272.75     19.56 o
 -11   7   4       14.57       10.98      4.63 o
 -10   7   4       31.22       48.36      5.74 o
  -9   7   4      614.94      495.47     56.98 o
  -8   7   4      106.05      202.21     19.58 o
  -7   7   4      370.64      459.79     25.65 o
  -6   7   4        2.32        1.40     10.88 o
  -5   7   4        8.11       12.34     11.35 o
  -4   7   4       48.08      102.72     14.86 o
  -3   7   4      141.04      157.64     13.60 o
  -2   7   4      272.23      270.60     14.16 o
  -1   7   4     1250.05     1152.32     30.53 o
   0   7   4      299.07      255.27     32.99 o
   1   7   4      355.11      280.57     17.57 o
   2   7   4      959.27      874.68     54.11 o
   3   7   4        2.32       -0.44      4.31 o
   4   7   4      856.12      767.33     58.88 o
   5   7   4      279.41      285.28     19.34 o
   6   7   4      361.12      311.04     16.25 o
   7   7   4       21.11       18.80      8.63 o
   8   7   4       35.23       42.74      7.38 o
   9   7   4       36.47       29.54      7.84 o
  10   7   4        0.13       -2.06      9.95 o
  11   7   4       24.35       25.89     11.00 o
  12   7   4        0.80       36.81     15.06 o
  13   7   4       14.79       52.46     18.92 o
 -15   8   4        0.44       26.76     17.35 o
 -14   8   4       45.78       66.47     17.83 o
 -13   8   4        0.56        0.02      6.12 o
 -12   8   4       17.44       11.05      4.85 o
 -11   8   4       30.10       20.23      6.52 o
 -10   8   4       36.59       25.58      5.00 o
  -9   8   4       64.63       56.97     14.30 o
  -8   8   4     1216.32     1217.06     45.54 o
  -7   8   4       43.55       49.41     14.25 o
  -6   8   4       15.42       22.84     10.39 o
  -5   8   4      357.87      378.09     20.52 o
  -4   8   4      168.42      195.80     19.24 o
  -3   8   4      672.74      727.15     33.61 o
  -2   8   4      384.38      372.73     32.44 o
  -1   8   4      104.56       98.20      8.30 o
   0   8   4      204.56      186.22     22.07 o
   1   8   4      588.62      589.88     39.47 o
   2   8   4        7.27       12.32      6.49 o
   3   8   4     1040.65      995.31     49.49 o
   4   8   4      112.18      108.91      9.96 o
   5   8   4       48.01       52.93      8.04 o
   6   8   4        4.32       14.77      8.65 o
   7   8   4       42.54       27.80     11.08 o
   8   8   4       25.23       34.10      7.80 o
   9   8   4       35.15       30.01      9.59 o
  10   8   4        0.02       21.58     21.74 o
  11   8   4        6.72       -3.00     12.10 o
  12   8   4        4.41       39.28     12.93 o
  13   8   4        2.00       34.23     17.51 o
 -15   9   4       29.64       41.68     20.65 o
 -14   9   4        1.59       29.03     22.78 o
 -13   9   4        0.60        7.13     22.60 o
 -12   9   4        8.60       19.91     14.16 o
 -11   9   4      186.49      244.77     25.03 o
 -10   9   4        0.77      -14.78     16.28 o
  -9   9   4        7.82        7.60     13.38 o
  -8   9   4      186.14      203.12     27.24 o
  -7   9   4      110.09      166.22     19.36 o
  -6   9   4       67.43       61.09     17.25 o
  -5   9   4      333.11      342.33     21.40 o
  -4   9   4      221.56      283.20     32.82 o
  -3   9   4      165.74      124.00     24.52 o
  -2   9   4       44.15       53.55      5.50 o
  -1   9   4       25.85       15.68      4.44 o
   0   9   4       68.44       54.83      8.04 o
   1   9   4      279.27      241.65     36.01 o
   2   9   4        8.42       13.86      7.86 o
   3   9   4        2.51       -0.77      6.19 o
   4   9   4      124.43      111.20     19.41 o
   5   9   4       49.87       42.04      9.07 o
   6   9   4      264.26      233.94     25.52 o
   7   9   4       19.74       17.61      9.95 o
   8   9   4        0.03        4.63      6.71 o
   9   9   4        0.04        7.17      8.23 o
  10   9   4       14.70       26.82      9.04 o
  11   9   4        1.08       29.47     16.00 o
  12   9   4       23.55       53.53     14.37 o
 -13  10   4        0.05      -25.70     18.47 o
 -12  10   4        7.91       50.10     23.26 o
 -11  10   4        5.45       21.83     14.67 o
 -10  10   4        2.49       12.86     13.13 o
  -9  10   4       24.60       11.23     14.31 o
  -8  10   4       73.51       52.38     14.60 o
  -7  10   4        2.05        2.13     17.92 o
  -6  10   4      360.70      422.06     25.64 o
  -5  10   4      119.39      192.32     18.12 o
  -4  10   4      340.46      443.21     27.76 o
  -3  10   4       12.08        8.38      3.95 o
  -2  10   4      220.68      194.59     30.22 o
  -1  10   4      110.85       79.34      8.34 o
   0  10   4       12.55       21.29      7.70 o
   1  10   4      252.97      265.78     23.30 o
   2  10   4      105.01      107.74     12.77 o
   3  10   4       56.22       46.79      9.30 o
   4  10   4       21.05       16.70      7.83 o
   5  10   4      203.79      217.69     18.71 o
   6  10   4       41.95       30.22     10.22 o
   7  10   4       36.47       32.70      9.85 o
   8  10   4       39.67       61.43     15.60 o
   9  10   4       26.72       14.06      8.17 o
  10  10   4        9.56       20.21      9.44 o
 -12  11   4        1.39        4.61     14.25 o
 -11  11   4       47.98       45.21     25.82 o
 -10  11   4       21.60       26.67     16.04 o
  -9  11   4       24.04       24.83     14.73 o
  -8  11   4       54.02       63.89     18.76 o
  -7  11   4        0.02       19.51     14.73 o
  -6  11   4        6.41        7.67     11.38 o
  -5  11   4       23.03       29.72     17.12 o
  -4  11   4       16.13       14.04     11.43 o
  -3  11   4        6.09        2.96      4.15 o
  -2  11   4      134.34      110.40     13.16 o
  -1  11   4       23.02       22.21      7.34 o
   0  11   4       15.66       17.97      7.90 o
   1  11   4       19.33       11.62      6.79 o
   2  11   4        5.48       10.77      8.20 o
   3  11   4       22.03       31.07      9.45 o
   4  11   4        9.62        7.07      7.28 o
   5  11   4       10.17       14.92      9.09 o
   6  11   4       40.73       17.23     10.84 o
   7  11   4        1.49       16.30     10.80 o
   8  11   4        1.39        1.95      7.87 o
   9  11   4        2.73       27.75     10.56 o
 -10  12   4        0.83      -11.18     17.17 o
  -9  12   4        4.68       16.80     17.06 o
  -8  12   4        5.50      -10.37     13.93 o
  -7  12   4       21.75       28.65     17.94 o
  -6  12   4       29.49       63.22     22.59 o
  -5  12   4        1.66        5.45     11.70 o
  -4  12   4        0.03        6.92     13.11 o
  -3  12   4       35.76       43.60     16.19 o
  -2  12   4       13.35       -0.84      6.37 o
  -1  12   4        1.93        1.24      4.37 o
   0  12   4        2.69       -2.54      5.42 o
   1  12   4       22.39       12.17      9.07 o
   2  12   4        2.28        1.70      5.91 o
   3  12   4       16.97        9.63      7.19 o
   4  12   4       14.00       10.52      8.80 o
   5  12   4        7.58       -3.28     11.17 o
   6  12   4        6.05        5.67     10.90 o
   7  12   4        0.74       16.36     20.31 o
  -8  13   4       14.76       36.89     21.86 o
  -7  13   4        0.39        4.32     15.24 o
  -6  13   4        3.64       32.20     19.39 o
  -5  13   4        6.56       -2.67     17.20 o
  -4  13   4        1.17        9.32     14.21 o
  -3  13   4        0.02       -3.62     12.00 o
  -2  13   4       18.41       35.38     14.43 o
  -1  13   4        6.99       -1.15     13.43 o
   0  13   4        3.88      -14.46     17.74 o
   1  13   4       96.36       95.36     16.77 o
   2  13   4       45.08       37.79     13.68 o
   3  13   4        0.00       10.37      8.42 o
   4  13   4        3.76        6.03      8.92 o
   5  13   4       11.65       11.92     16.05 o
 -19   1   5       14.48       17.32     12.32 o
 -18   1   5        0.36        1.01      8.50 o
 -17   1   5       14.72       14.07      9.28 o
 -16   1   5        1.23        7.05      8.31 o
 -15   1   5        1.81        4.20      8.98 o
 -14   1   5        1.65       12.32      7.30 o
 -13   1   5       66.49       71.25      9.44 o
 -12   1   5       73.00       78.41      8.50 o
 -11   1   5      423.57      429.49     14.88 o
 -10   1   5      657.65      730.72     20.98 o
  -9   1   5        6.26       10.58      4.71 o
  -8   1   5      117.56      160.13      8.26 o
  -7   1   5      467.02      457.10     13.26 o
  -6   1   5      963.15     1171.33     28.18 o
  -5   1   5     1063.07      931.09     26.79 o
  -4   1   5     1944.57     1826.08     23.36 o
  -3   1   5      126.14      153.38      4.54 o
  -2   1   5     1879.13     1783.04     27.41 o
  -1   1   5     1053.73      925.15     27.81 o
   0   1   5       99.06       81.48      3.26 o
   1   1   5      302.11      265.30     10.90 o
   2   1   5      864.98      876.02     25.18 o
   3   1   5      517.49      601.56     43.12 o
   4   1   5      702.72      769.02     33.00 o
   5   1   5       33.23       42.39      4.03 o
   6   1   5     1120.50     1044.31     29.76 o
   7   1   5        2.33        1.07      5.31 o
   8   1   5      150.50      152.97     11.72 o
   9   1   5      277.57      267.67     16.40 o
  10   1   5        0.12       -8.35      6.54 o
  11   1   5      111.63       91.00     15.64 o
  12   1   5       23.81       16.12      6.97 o
  13   1   5        3.60       25.18     15.55 o
  14   1   5        1.75        8.06      9.37 o
  15   1   5        1.61      -13.05     15.68 o
 -19   2   5        6.39       24.51     11.65 o
 -18   2   5       18.40       33.10     10.96 o
 -17   2   5       69.24       74.64     11.19 o
 -16   2   5        4.25        1.00      7.25 o
 -15   2   5      116.04      107.11     13.75 o
 -14   2   5       73.79       65.31      9.09 o
 -13   2   5        0.01       -6.09      6.54 o
 -12   2   5     1100.64     1044.21     48.67 o
 -11   2   5       16.27       11.49      7.23 o
 -10   2   5      837.89      832.20     23.03 o
  -9   2   5       37.36       29.97      7.71 o
  -8   2   5      959.16      990.06     33.07 o
  -7   2   5        1.62       -1.02      3.15 o
  -6   2   5       19.46        4.41      3.16 o
  -5   2   5     3040.45     3059.52     45.17 o
  -4   2   5      437.71      532.84     11.44 o
  -3   2   5     2955.09     2576.56     63.54 o
  -2   2   5      332.98      421.55     12.34 o
  -1   2   5      321.34      345.40      8.35 o
   0   2   5      589.39      590.99      9.47 o
   1   2   5      186.69      192.59     12.24 o
   2   2   5        0.39        3.31      9.91 o
   3   2   5     2468.14     2386.44    190.95 o
   4   2   5      100.30      163.51     17.83 o
   5   2   5       68.59       73.60      9.33 o
   6   2   5      881.03      895.64     37.41 o
   7   2   5      425.70      364.48     12.77 o
   8   2   5      525.74      465.01     17.44 o
   9   2   5       12.08       32.32      8.55 o
  10   2   5       34.15       67.65     10.50 o
  11   2   5       13.69       17.60     16.08 o
  12   2   5        1.11       23.30     12.37 o
  13   2   5       10.60       36.80     14.81 o
  14   2   5       19.97       13.47     23.65 o
  15   2   5       24.94       53.77     23.17 o
 -18   3   5        2.97       19.48      9.77 o
 -17   3   5       15.58       27.86     10.10 o
 -16   3   5        3.08       23.56     12.28 o
 -15   3   5       61.04       71.33     10.97 o
 -14   3   5       44.05       36.26     11.23 o
 -13   3   5       17.10       51.17     10.49 o
 -12   3   5       63.56       59.81      8.88 o
 -11   3   5       10.52        9.41      5.17 o
 -10   3   5      616.88      705.80     33.31 o
  -9   3   5        2.14       11.46      5.45 o
  -8   3   5       25.02       24.40      4.27 o
  -7   3   5      362.04      306.71      8.40 o
  -6   3   5      777.43      693.97     18.74 o
  -5   3   5     1873.62     1828.09     50.35 o
  -4   3   5     2379.14     2267.19     80.20 o
  -3   3   5     2061.00     2034.05     67.92 o
  -2   3   5        1.23        3.89      3.20 o
  -1   3   5     4492.25     4514.01     81.98 o
   0   3   5       85.79      107.07     10.88 o
   1   3   5      254.01      243.71     14.99 o
   2   3   5     7001.28     6324.21    296.40 o
   3   3   5      847.31      929.48     46.10 o
   4   3   5     1288.55     1503.65     56.39 o
   5   3   5      346.53      365.63     16.74 o
   6   3   5      133.17      135.91     12.97 o
   7   3   5      403.04      374.86     18.71 o
   8   3   5       45.88       74.46      7.08 o
   9   3   5       68.11       59.36      5.77 o
  10   3   5       19.58       12.34      7.06 o
  11   3   5       23.05       33.74     10.20 o
  12   3   5       31.88       23.98     10.20 o
  13   3   5        0.04        0.03     10.14 o
  14   3   5        5.23       34.68     25.04 o
  15   3   5        2.39       19.78     17.85 o
 -18   4   5       14.04       18.22     12.83 o
 -17   4   5       18.73       22.97     10.59 o
 -16   4   5       92.22       79.80     15.52 o
 -15   4   5        7.89        2.31     10.49 o
 -14   4   5       37.72       25.22      8.51 o
 -13   4   5      465.73      440.77     29.91 o
 -12   4   5      313.63      309.13     17.10 o
 -11   4   5       54.60       81.39      7.06 o
 -10   4   5        5.05        3.89      3.82 o
  -9   4   5        5.54       10.49      5.33 o
  -8   4   5      127.19      132.14      7.64 o
  -7   4   5     1029.97     1096.71     31.73 o
  -6   4   5      139.11      133.77      8.42 o
  -5   4   5      861.83      995.02     41.27 o
  -4   4   5      264.52      188.50     12.02 o
  -3   4   5      204.97      217.86     15.11 o
  -2   4   5      883.91      808.71     53.70 o
  -1   4   5      926.43      866.30     46.13 o
   0   4   5      932.37      975.34     42.12 o
   1   4   5      309.36      324.67     13.13 o
   2   4   5        2.91        8.84      3.67 o
   3   4   5      540.77      621.14     31.51 o
   4   4   5      157.19      184.86      5.98 o
   5   4   5     1377.15     1309.56     52.25 o
   6   4   5       59.58       61.98      9.82 o
   7   4   5       13.21       -0.03      6.74 o
   8   4   5       26.46       21.00      8.93 o
   9   4   5        6.09       -5.99     14.24 o
  10   4   5       72.58       79.49     15.74 o
  11   4   5       11.17       10.98     10.27 o
  12   4   5       12.98       24.57      7.04 o
  13   4   5        8.99        0.75     10.60 o
  14   4   5        3.43        5.72     11.99 o
 -18   5   5        0.01        4.65     10.17 o
 -17   5   5        0.13        1.31     13.47 o
 -16   5   5        0.75       -2.29     10.98 o
 -15   5   5       40.65       40.80     13.38 o
 -14   5   5       26.22       29.48     11.72 o
 -13   5   5      227.46      226.64     18.22 o
 -12   5   5      178.91      165.36     11.22 o
 -11   5   5      330.91      320.84     24.47 o
 -10   5   5        8.00        6.97      6.95 o
  -9   5   5      255.87      310.43     23.58 o
  -8   5   5       64.96       44.36      6.62 o
  -7   5   5        0.11        2.23      8.00 o
  -6   5   5      160.68      187.87     13.54 o
  -5   5   5     1137.23     1248.82     34.20 o
  -4   5   5      102.12      116.07      9.96 o
  -3   5   5       28.07       35.95      7.50 o
  -2   5   5     2132.38     2048.13     66.91 o
  -1   5   5        0.01        4.70      5.40 o
   0   5   5       53.35       53.98      5.98 o
   1   5   5        0.24        3.36      4.73 o
   2   5   5      208.40      217.77     11.64 o
   3   5   5      570.65      605.37     23.89 o
   4   5   5        4.29        2.97      4.45 o
   5   5   5       89.37      106.39      7.86 o
   6   5   5      102.45      104.59     18.84 o
   7   5   5       22.20       21.94      9.39 o
   8   5   5       33.05       22.73      9.07 o
   9   5   5       71.24       74.44     14.57 o
  10   5   5       71.41       60.35     13.64 o
  11   5   5       88.88       72.36     15.13 o
  12   5   5       30.37       46.21     14.43 o
  13   5   5        0.51        0.64     20.73 o
  14   5   5        4.97        0.46     15.68 o
 -17   6   5        1.01       -5.17     10.52 o
 -16   6   5       89.81      103.58     27.85 o
 -15   6   5        0.19       10.00      9.06 o
 -14   6   5        6.77       10.46      8.89 o
 -13   6   5        0.13        3.76      6.27 o
 -12   6   5      160.58      150.67     18.00 o
 -11   6   5      540.41      473.77     45.83 o
 -10   6   5        0.74       -0.35      3.83 o
  -9   6   5      978.06      750.46     72.79 o
  -8   6   5      176.88      200.34     29.44 o
  -7   6   5      674.68      728.61     32.02 o
  -6   6   5      258.04      308.63     35.45 o
  -5   6   5      106.52      154.76     16.75 o
  -4   6   5      835.44      966.72     68.40 o
  -3   6   5      390.43      547.20     43.56 o
  -2   6   5      197.26      181.74     18.97 o
  -1   6   5       39.72       31.19      4.97 o
   0   6   5        4.95        0.54      4.82 o
   1   6   5       25.53       21.32      8.04 o
   2   6   5      213.73      220.88     13.85 o
   3   6   5        7.30        3.04      4.99 o
   4   6   5      426.26      361.73     13.11 o
   5   6   5      924.75      998.48     36.18 o
   6   6   5        0.00        2.28      5.73 o
   7   6   5       33.38       15.40      7.04 o
   8   6   5        2.13        3.13      8.57 o
   9   6   5       23.60       20.09     11.40 o
  10   6   5       41.19       30.99     15.86 o
  11   6   5        5.27       14.63     11.66 o
  12   6   5       12.36       18.63     11.95 o
  13   6   5        0.07       -0.33     12.30 o
 -16   7   5        0.50       -7.03     16.73 o
 -15   7   5        0.99        4.90     13.90 o
 -14   7   5        4.99        4.10      5.84 o
 -13   7   5        1.80        2.63      6.20 o
 -12   7   5        0.29        3.81      5.13 o
 -11   7   5       10.12        4.17      5.81 o
 -10   7   5       42.06       24.20     10.99 o
  -9   7   5      128.63      132.32     14.01 o
  -8   7   5       60.23       33.20     13.26 o
  -7   7   5       62.96       76.54     14.85 o
  -6   7   5        7.81        0.26      9.56 o
  -5   7   5      427.87      410.40     32.70 o
  -4   7   5      165.66      159.85     13.48 o
  -3   7   5       82.30       77.67     12.58 o
  -2   7   5       17.59       12.34      7.62 o
  -1   7   5      331.81      309.51     22.83 o
   0   7   5      109.47       91.17     10.60 o
   1   7   5        2.82        1.44      5.04 o
   2   7   5       16.73       37.17      6.38 o
   3   7   5       79.35      101.32      7.00 o
   4   7   5      100.68      123.49     11.58 o
   5   7   5       18.75       12.16      7.44 o
   6   7   5      333.71      378.77     21.68 o
   7   7   5       17.61       22.33      6.37 o
   8   7   5       11.11        6.30      5.32 o
   9   7   5        0.09       -4.98     12.20 o
  10   7   5        6.47      -18.49     14.85 o
  11   7   5        0.30        2.32     18.01 o
  12   7   5        0.24       22.19     12.30 o
  13   7   5        7.83       24.53     15.20 o
 -15   8   5        7.29       29.45     18.75 o
 -14   8   5       68.08       50.39     18.57 o
 -13   8   5        6.37        3.02     10.79 o
 -12   8   5        2.07        5.73     12.38 o
 -11   8   5        1.56        3.78     16.23 o
 -10   8   5      205.49      304.26     40.83 o
  -9   8   5       10.06       15.15     11.70 o
  -8   8   5      122.59      177.60     18.14 o
  -7   8   5      238.63      277.05     29.99 o
  -6   8   5      413.41      496.63     41.60 o
  -5   8   5      985.08     1149.61     49.30 o
  -4   8   5      246.44      288.63     23.17 o
  -3   8   5       49.36       48.23     14.80 o
  -2   8   5       65.30       77.20     12.10 o
  -1   8   5      527.35      501.38     31.94 o
   0   8   5        1.10        0.93      5.57 o
   1   8   5      192.37      180.44     20.16 o
   2   8   5      157.62      145.09     10.57 o
   3   8   5      142.36      146.24     10.25 o
   4   8   5       12.13        4.02      6.01 o
   5   8   5      362.92      356.95     24.14 o
   6   8   5       95.58      131.12     19.78 o
   7   8   5       12.76       37.51     12.80 o
   8   8   5       85.52       68.00     10.49 o
   9   8   5       15.62        8.62     10.33 o
  10   8   5        5.64       48.66     21.63 o
  11   8   5        2.91       18.69     18.27 o
  12   8   5        4.48       37.69     16.65 o
 -14   9   5       31.19       33.09     18.93 o
 -13   9   5       14.68       13.01     17.14 o
 -12   9   5        7.08       22.57     16.68 o
 -11   9   5       35.89       38.13     17.08 o
 -10   9   5       12.88       23.98     16.38 o
  -9   9   5      121.54      198.18     45.14 o
  -8   9   5      159.03      184.84     24.30 o
  -7   9   5        1.45       13.78     13.13 o
  -6   9   5       14.45       24.66     13.56 o
  -5   9   5       16.13       18.20     11.06 o
  -4   9   5       67.94       54.30     17.83 o
  -3   9   5       84.74       58.07     13.96 o
  -2   9   5      267.21      264.51     34.93 o
  -1   9   5      591.20      568.90     42.66 o
   0   9   5      405.03      327.61     28.73 o
   1   9   5        6.48        6.12      5.96 o
   2   9   5      106.09       88.34     11.55 o
   3   9   5      231.08      231.98     22.00 o
   4   9   5        1.80       -1.30      9.51 o
   5   9   5        2.48        1.18      6.26 o
   6   9   5        0.12       -4.06      7.18 o
   7   9   5       44.16       37.49     12.49 o
   8   9   5       20.07       21.39      9.50 o
   9   9   5        0.00       15.95     13.98 o
  10   9   5       18.67       36.97     14.81 o
  11   9   5        7.15       56.94     16.58 o
 -13  10   5        0.28      -10.40     15.23 o
 -12  10   5       18.27       14.02     17.45 o
 -11  10   5        3.64        1.31     16.30 o
 -10  10   5        0.31        7.70     12.81 o
  -9  10   5        1.36       -0.37     11.26 o
  -8  10   5        1.86        6.55     15.55 o
  -7  10   5       93.50       93.99     16.87 o
  -6  10   5        0.10       -8.02     11.27 o
  -5  10   5       13.66       33.45     12.75 o
  -4  10   5        6.57       11.82     18.37 o
  -3  10   5       55.39       63.20     13.27 o
  -2  10   5       83.90       64.75      9.55 o
  -1  10   5      135.51       99.77     15.47 o
   0  10   5      142.00      121.45     18.11 o
   1  10   5       56.41       32.89      9.93 o
   2  10   5       15.62       18.72      7.56 o
   3  10   5       65.82       59.45      8.28 o
   4  10   5       21.36       12.12      8.40 o
   5  10   5       13.38        5.54      7.60 o
   6  10   5        0.56        4.11      9.35 o
   7  10   5        0.25        4.18      7.73 o
   8  10   5        7.48       20.18      9.89 o
   9  10   5        3.97       22.96     18.16 o
  10  10   5        3.35        9.90     12.22 o
 -12  11   5       11.50        7.24     16.70 o
 -11  11   5        1.71        3.98     15.73 o
 -10  11   5       33.00       22.66     17.45 o
  -9  11   5        4.68        2.30     14.30 o
  -8  11   5       22.06       24.66     14.65 o
  -7  11   5        3.53        9.51     14.02 o
  -6  11   5       57.10       61.69     21.01 o
  -5  11   5       36.02       49.36     14.53 o
  -4  11   5        0.38       -5.72     12.52 o
  -3  11   5       80.47       86.97     17.10 o
  -2  11   5        0.26        4.71      5.84 o
  -1  11   5       42.96       40.60     10.07 o
   0  11   5       18.49       10.71      6.26 o
   1  11   5       81.18       56.19     20.85 o
   2  11   5       73.86       54.80      9.94 o
   3  11   5        1.89        0.28      6.19 o
   4  11   5       39.75       26.98     11.41 o
   5  11   5        0.60        5.13      9.10 o
   6  11   5        8.41        7.32      9.65 o
   7  11   5        0.04       12.15     11.49 o
   8  11   5       14.07       20.07     12.16 o
 -10  12   5        0.51        8.09     19.38 o
  -9  12   5        0.33       14.65     17.44 o
  -8  12   5       46.62       30.70     16.23 o
  -7  12   5       20.40       25.84     25.40 o
  -6  12   5       23.82       51.39     16.21 o
  -5  12   5       52.54       43.65     17.92 o
  -4  12   5        8.85       21.39     17.41 o
  -3  12   5       68.10       84.35     16.58 o
  -2  12   5       11.23       24.33     15.15 o
  -1  12   5       21.09       17.88     14.06 o
   0  12   5       37.06       29.39     11.79 o
   1  12   5       18.72       18.53      9.81 o
   2  12   5       13.06       17.58      9.32 o
   3  12   5        0.74        0.05      7.59 o
   4  12   5        9.16       10.61     13.82 o
   5  12   5       10.24        1.34      8.78 o
   6  12   5       16.19       14.79     11.54 o
  -7  13   5        4.49       11.04     16.25 o
  -6  13   5        7.87       11.46     19.40 o
  -5  13   5       11.64       16.96     14.82 o
  -4  13   5       10.11       16.50     14.18 o
  -3  13   5        1.26       40.25     26.77 o
  -2  13   5       36.65       18.39     15.03 o
  -1  13   5       14.42       49.05     17.84 o
   0  13   5        0.47       22.87     15.16 o
   1  13   5       43.13       74.35     14.13 o
   2  13   5       16.12       52.52     22.78 o
   3  13   5       57.05       64.23     26.50 o
 -19   0   6       11.76       41.75     33.52 o
 -18   0   6        3.67       23.93     13.84 o
 -17   0   6        0.51        5.12     11.67 o
 -16   0   6      203.70      200.53     22.18 o
 -15   0   6      128.98      149.17     30.29 o
 -14   0   6      228.70      222.15     22.88 o
 -13   0   6      247.73      228.41     28.86 o
 -12   0   6        4.23        0.83      8.66 o
 -11   0   6      245.77      298.98     21.75 o
 -10   0   6      493.78      500.75     20.87 o
  -9   0   6      693.94      737.11     23.77 o
  -8   0   6     1012.17      949.78     23.69 o
  -7   0   6     3415.98     3405.91    153.95 o
  -6   0   6      549.12      706.26     35.46 o
  -5   0   6      141.90       77.48      6.68 o
  -4   0   6      210.74      196.08     16.02 o
  -3   0   6     2774.27     3235.99    106.99 o
  -2   0   6     1800.31     1767.99     38.59 o
  -1   0   6      140.84      134.44      6.68 o
   0   0   6      252.69      253.06     10.38 o
   1   0   6      229.19      197.19      8.49 o
   2   0   6      988.65      708.75     16.61 o
   3   0   6      236.69      241.26     13.70 o
   4   0   6      693.12      571.72     12.99 o
   5   0   6      131.78      132.09     21.63 o
   6   0   6        0.30        9.03     14.54 o
   7   0   6      787.95      798.27     84.42 o
   8   0   6        7.39        9.90      5.44 o
   9   0   6       18.89       51.18     11.80 o
  10   0   6      169.75      168.69     45.48 o
  11   0   6        0.62        4.74     11.56 o
  12   0   6       77.36       63.47     19.40 o
  13   0   6       20.22       33.10     25.58 o
  14   0   6       11.32       65.71     57.71 o
 -19   1   6        0.14       17.77     11.35 o
 -18   1   6       24.57       54.61     13.61 o
 -17   1   6        6.23        3.26      8.49 o
 -16   1   6        2.99        7.35      8.60 o
 -15   1   6      127.50      163.82     14.80 o
 -14   1   6      425.95      412.01     23.87 o
 -13   1   6        1.54       -2.86      7.34 o
 -12   1   6        1.50        6.43      6.16 o
 -11   1   6       87.42       91.28      9.25 o
 -10   1   6        0.34        2.30      5.06 o
  -9   1   6      358.88      382.04     11.72 o
  -8   1   6       24.05       51.94      8.64 o
  -7   1   6      630.81      681.78     16.37 o
  -6   1   6        3.20        3.58      2.91 o
  -5   1   6      530.95      440.13      8.92 o
  -4   1   6     2293.05     2103.84     50.07 o
  -3   1   6     2411.67     2125.53     44.56 o
  -2   1   6     1659.61     1824.28     34.59 o
  -1   1   6       40.66       25.12      3.75 o
   0   1   6     1205.67     1169.76     24.93 o
   1   1   6       20.15       36.95      6.36 o
   2   1   6      530.85      476.82     16.95 o
   3   1   6       38.65       56.93      5.30 o
   4   1   6      371.93      282.32     14.52 o
   5   1   6        0.23        1.31      7.50 o
   6   1   6       40.26       46.78      3.69 o
   7   1   6       72.97       98.69     16.81 o
   8   1   6       17.92        8.75      6.08 o
   9   1   6      179.39      198.32     24.88 o
  10   1   6       17.81       12.64      8.53 o
  11   1   6       17.54        0.24      5.55 o
  12   1   6        0.01       19.32     12.16 o
  13   1   6       19.23       24.89     14.82 o
  14   1   6       23.15       57.98     24.50 o
 -18   2   6        5.18       15.25     14.12 o
 -17   2   6       59.46       47.40     10.44 o
 -16   2   6       26.74       15.34      8.73 o
 -15   2   6        0.17        2.43      7.03 o
 -14   2   6       53.98       48.87      8.86 o
 -13   2   6       37.61       33.56      9.08 o
 -12   2   6       15.78       18.05      6.62 o
 -11   2   6       76.43       78.99      8.13 o
 -10   2   6       41.78       67.23      6.34 o
  -9   2   6      296.39      386.53     12.85 o
  -8   2   6      310.42      379.55     11.17 o
  -7   2   6      431.07      415.19     16.37 o
  -6   2   6      773.33      863.97     32.36 o
  -5   2   6      100.54       64.03      6.61 o
  -4   2   6     1644.29     1835.36     62.00 o
  -3   2   6      577.72      572.12     17.99 o
  -2   2   6       51.40       28.89      4.18 o
  -1   2   6       61.54       80.84      8.08 o
   0   2   6      475.88      438.67     12.22 o
   1   2   6        6.13        9.35      4.38 o
   2   2   6      846.90      765.26     18.17 o
   3   2   6        1.19       -2.49      7.13 o
   4   2   6       51.69       40.88     12.09 o
   5   2   6        0.07        8.17      7.72 o
   6   2   6      512.29      518.65     23.04 o
   7   2   6       52.25       56.48     11.80 o
   8   2   6        2.81        7.94      5.37 o
   9   2   6        0.63        6.81      6.64 o
  10   2   6       70.70       63.76      6.05 o
  11   2   6       19.83       31.24      9.28 o
  12   2   6        2.09       -6.20     11.49 o
  13   2   6        5.58        4.43     19.00 o
  14   2   6        5.77       -5.56     12.43 o
 -18   3   6        0.66        5.52      9.47 o
 -17   3   6        1.49       -8.65      8.67 o
 -16   3   6        0.91       -0.60      7.51 o
 -15   3   6       92.90       88.76      9.92 o
 -14   3   6       47.48       54.16      9.46 o
 -13   3   6      265.73      298.15     25.40 o
 -12   3   6      665.86      642.16     33.75 o
 -11   3   6      101.02       94.31      9.73 o
 -10   3   6      634.42      585.77     28.22 o
  -9   3   6      245.41      288.44     11.58 o
  -8   3   6      138.99      182.55      8.29 o
  -7   3   6      125.30      182.68      7.23 o
  -6   3   6      101.86      102.04      7.04 o
  -5   3   6        4.34        3.53      2.34 o
  -4   3   6      488.81      473.31     20.26 o
  -3   3   6      104.00      125.99      5.14 o
  -2   3   6      494.31      521.13     19.18 o
  -1   3   6      276.18      308.32     17.84 o
   0   3   6       80.06       62.39      5.18 o
   1   3   6      498.53      467.43     32.47 o
   2   3   6     2260.97     2216.90    197.70 o
   3   3   6      223.69      241.50     15.72 o
   4   3   6      906.41      972.23     59.57 o
   5   3   6       44.44       62.57     15.13 o
   6   3   6      178.52      204.75     17.61 o
   7   3   6      906.78      855.59     33.27 o
   8   3   6       22.37       12.22     11.75 o
   9   3   6       45.96       24.00     11.80 o
  10   3   6       38.61       46.57     18.48 o
  11   3   6        0.04      -14.61     13.56 o
  12   3   6       61.98      126.80     72.81 o
  13   3   6        8.43       11.92     16.61 o
  14   3   6        0.58       12.44     15.47 o
 -18   4   6       32.59       24.98     10.05 o
 -17   4   6       13.11        7.87      8.93 o
 -16   4   6        8.94        6.30      7.91 o
 -15   4   6       23.20       16.08      9.00 o
 -14   4   6        0.22        2.55      8.13 o
 -13   4   6      250.68      223.97     13.26 o
 -12   4   6        0.78       -5.50      8.27 o
 -11   4   6      192.97      201.68     18.02 o
 -10   4   6       96.71      111.07      7.13 o
  -9   4   6      165.47      177.87     13.03 o
  -8   4   6        1.83        3.79      3.00 o
  -7   4   6      284.41      265.12     10.24 o
  -6   4   6       19.25       15.56      5.64 o
  -5   4   6      623.98      585.20     36.67 o
  -4   4   6     1448.01     1426.30     42.69 o
  -3   4   6       28.74       34.79      3.95 o
  -2   4   6        7.25       -0.79      3.74 o
  -1   4   6      153.62      176.89     11.05 o
   0   4   6       17.89       16.40      7.72 o
   1   4   6        3.48        7.19      5.07 o
   2   4   6       45.59       40.80      9.21 o
   3   4   6      372.30      387.36     34.58 o
   4   4   6       26.28       64.49     11.91 o
   5   4   6      513.02      543.24     67.43 o
   6   4   6      802.21      951.58     36.68 o
   7   4   6       40.20        5.25     10.47 o
   8   4   6       15.24        8.53     14.08 o
   9   4   6      127.56       92.22     19.14 o
  10   4   6        3.33       -6.42     12.33 o
  11   4   6        0.40        2.28     11.42 o
  12   4   6        0.25       12.89     15.79 o
  13   4   6       10.43       28.09     32.09 o
  14   4   6       10.36       -5.70     17.34 o
 -17   5   6        9.45        2.38      9.96 o
 -16   5   6        9.44        4.75      9.17 o
 -15   5   6       36.57       17.29     12.55 o
 -14   5   6        9.53       16.17     10.43 o
 -13   5   6       53.70       35.14      5.98 o
 -12   5   6       81.22       78.72      9.24 o
 -11   5   6        0.01        2.46      4.00 o
 -10   5   6      713.94      608.28     35.44 o
  -9   5   6        3.73        3.74      3.68 o
  -8   5   6       96.19      126.90     14.53 o
  -7   5   6       98.68      105.79     10.62 o
  -6   5   6      126.07       98.86      9.88 o
  -5   5   6      640.79      594.18     50.29 o
  -4   5   6        0.97        0.90      7.21 o
  -3   5   6      811.48      776.53     29.92 o
  -2   5   6        0.10        2.53      3.80 o
  -1   5   6      128.32      135.23     14.53 o
   0   5   6      230.97      253.59     10.54 o
   1   5   6       53.53       65.15     11.37 o
   2   5   6        4.81        4.06      4.64 o
   3   5   6       14.54       58.09      8.91 o
   4   5   6       33.29       21.06      5.77 o
   5   5   6      246.57      273.07     25.78 o
   6   5   6      109.04       85.90     12.43 o
   7   5   6      229.80      210.35     16.51 o
   8   5   6       32.59       31.50     10.31 o
   9   5   6        5.97        4.27      9.13 o
  10   5   6        2.83        7.23      9.96 o
  11   5   6       56.77       10.26     24.36 o
  12   5   6        1.04       10.61     16.03 o
  13   5   6        9.59       -7.70     16.87 o
 -17   6   6       31.52       29.20     17.87 o
 -16   6   6        5.65        3.84     11.39 o
 -15   6   6      105.98      101.25     12.74 o
 -14   6   6        0.50       10.98      7.17 o
 -13   6   6        5.90       11.82      7.99 o
 -12   6   6        0.63        2.12      6.38 o
 -11   6   6       11.08       11.04      2.99 o
 -10   6   6       22.53       27.54     10.42 o
  -9   6   6      326.43      364.83     19.64 o
  -8   6   6       51.73       61.68     11.00 o
  -7   6   6       84.26      150.01     18.12 o
  -6   6   6     1511.55     1647.57     78.81 o
  -5   6   6       20.86       49.25     11.59 o
  -4   6   6        1.35       10.42      7.94 o
  -3   6   6      642.51      597.40     28.52 o
  -2   6   6       50.08       33.89      4.51 o
  -1   6   6       61.95       67.04      8.42 o
   0   6   6      167.66      162.30     10.22 o
   1   6   6     1221.59     1338.78     69.95 o
   2   6   6      105.46       91.04      9.74 o
   3   6   6      266.87      314.90     21.82 o
   4   6   6      339.86      386.57     28.58 o
   5   6   6       48.86       19.33      5.86 o
   6   6   6      295.28      373.85     27.26 o
   7   6   6       77.91       70.93     14.00 o
   8   6   6        7.13        0.21      8.94 o
   9   6   6        1.66       -9.81     10.63 o
  10   6   6        0.59        8.96     11.51 o
  11   6   6        0.28       -4.03     13.39 o
  12   6   6        4.95       19.69     28.41 o
  13   6   6        4.76       53.21     17.77 o
 -16   7   6       12.84       20.25     19.09 o
 -15   7   6        5.63       10.67     15.02 o
 -14   7   6        1.09       -4.52     11.22 o
 -13   7   6       53.33       41.71      8.56 o
 -12   7   6       17.33       16.85     14.05 o
 -11   7   6      209.18      254.47     35.30 o
 -10   7   6      239.52      265.29     18.92 o
  -9   7   6       52.44       25.89     10.45 o
  -8   7   6      118.74      173.62     22.98 o
  -7   7   6       30.08       42.04     12.39 o
  -6   7   6      741.98      716.63     29.87 o
  -5   7   6       63.68       69.19     13.63 o
  -4   7   6     1143.54     1147.05     54.25 o
  -3   7   6      484.64      558.30     35.75 o
  -2   7   6        0.48        9.25      4.44 o
  -1   7   6      858.51      876.67     32.59 o
   0   7   6      431.55      390.78     49.99 o
   1   7   6      452.56      360.19     25.19 o
   2   7   6       70.36       70.11     10.22 o
   3   7   6        0.06       -1.82      4.65 o
   4   7   6       58.56       48.96     10.19 o
   5   7   6       84.68       96.53     19.42 o
   6   7   6       99.92       93.04     10.92 o
   7   7   6       29.93       35.79     11.83 o
   8   7   6      190.68      268.53     22.25 o
   9   7   6        7.85       -8.16     10.98 o
  10   7   6       18.20       27.07     13.70 o
  11   7   6       15.61       51.69     15.24 o
  12   7   6        0.79       14.83     18.00 o
 -15   8   6        3.80       17.06     13.99 o
 -14   8   6        0.22       10.09     13.97 o
 -13   8   6        5.81       -7.81     12.91 o
 -12   8   6        5.18        2.90     12.29 o
 -11   8   6      186.99      186.58     28.29 o
 -10   8   6        0.01        4.41     13.01 o
  -9   8   6        0.86       -4.47     11.04 o
  -8   8   6       51.84       67.30     14.70 o
  -7   8   6       96.84      111.03     17.97 o
  -6   8   6     1161.37     1249.26     57.57 o
  -5   8   6       15.99       15.94     10.67 o
  -4   8   6        9.69       17.70     11.84 o
  -3   8   6       29.62       40.35     12.74 o
  -2   8   6      528.93      545.53     44.18 o
  -1   8   6      303.00      302.62     32.17 o
   0   8   6       19.32       18.40      8.49 o
   1   8   6       81.46       81.96      9.67 o
   2   8   6       12.10        7.60      7.35 o
   3   8   6      474.22      477.66     43.73 o
   4   8   6        0.23       -4.34      6.95 o
   5   8   6        9.50       12.31      5.96 o
   6   8   6      234.27      214.28     17.93 o
   7   8   6        0.07       -4.62      7.28 o
   8   8   6       12.89        5.19      9.14 o
   9   8   6        9.67       18.94     10.81 o
  10   8   6        1.64       10.08     13.47 o
  11   8   6        0.16       15.55     15.01 o
 -14   9   6       25.03       18.86     16.89 o
 -13   9   6       14.82       23.14     18.72 o
 -12   9   6       23.11        9.38     15.44 o
 -11   9   6        2.97        9.75     13.45 o
 -10   9   6        0.01        1.99     11.63 o
  -9   9   6       42.59       43.90     20.14 o
  -8   9   6       74.31       55.45     17.00 o
  -7   9   6       33.25       32.09     13.20 o
  -6   9   6      208.52      201.65     23.23 o
  -5   9   6      111.07       96.80     17.21 o
  -4   9   6       11.96       10.72     10.78 o
  -3   9   6      486.63      574.80     31.03 o
  -2   9   6      194.47      146.92     24.77 o
  -1   9   6        0.80        3.80      4.80 o
   0   9   6       39.20       28.45      7.13 o
   1   9   6       58.56       50.63     11.02 o
   2   9   6      119.63       99.41     12.27 o
   3   9   6      170.68      167.34     14.80 o
   4   9   6       26.67       16.30      8.76 o
   5   9   6        3.81        5.36      6.33 o
   6   9   6       32.69       30.69      7.60 o
   7   9   6        5.45        7.80      6.80 o
   8   9   6        2.41      -16.11     10.39 o
   9   9   6       48.02       42.77     13.00 o
  10   9   6        0.10        1.98     20.99 o
 -13  10   6        6.97       14.11     18.85 o
 -12  10   6        2.00       -0.58     17.52 o
 -11  10   6        0.59        3.54     13.39 o
 -10  10   6        2.79       14.97     16.06 o
  -9  10   6      142.68      138.06     23.39 o
  -8  10   6      154.57       96.81     24.38 o
  -7  10   6      208.49      284.66     23.95 o
  -6  10   6        0.01        1.78     12.02 o
  -5  10   6      185.73      215.52     27.26 o
  -4  10   6       60.14       42.67     13.39 o
  -3  10   6       43.56       29.91     12.33 o
  -2  10   6       78.24       31.47     15.09 o
  -1  10   6       74.33       91.13     19.08 o
   0  10   6        1.86        3.50      4.59 o
   1  10   6       45.85       59.00     14.71 o
   2  10   6      155.77      139.93     13.00 o
   3  10   6       11.97        6.23      7.38 o
   4  10   6       53.54       47.68      9.74 o
   5  10   6       36.10       38.39     10.32 o
   6  10   6        5.55        1.69      9.08 o
   7  10   6        5.09       29.15     12.65 o
   8  10   6       13.21        8.09     10.18 o
   9  10   6       10.65       39.59     13.19 o
 -11  11   6        0.51       -7.75     17.35 o
 -10  11   6        6.22        2.75     14.91 o
  -9  11   6        0.72       -1.14     14.93 o
  -8  11   6        7.93       -2.16     14.16 o
  -7  11   6        7.66       14.93     18.67 o
  -6  11   6        0.18       16.79     13.43 o
  -5  11   6        0.33        2.81     12.68 o
  -4  11   6        0.23       -5.79     16.13 o
  -3  11   6      217.29      269.52     22.64 o
  -2  11   6       15.77       16.37     13.61 o
  -1  11   6        0.93        3.52      7.46 o
   0  11   6       28.45       31.31     11.15 o
   1  11   6        3.60        4.40      6.41 o
   2  11   6       43.16       41.62     11.95 o
   3  11   6       41.55       31.80      9.83 o
   4  11   6        1.42        6.31      8.04 o
   5  11   6        5.01       -6.20     11.03 o
   6  11   6       61.91       46.27     11.68 o
   7  11   6        0.02       39.42     30.17 o
  -9  12   6        1.03        3.13     14.34 o
  -8  12   6        1.32        1.75     22.91 o
  -7  12   6        0.41        3.21     13.58 o
  -6  12   6        0.21       -5.46     15.17 o
  -5  12   6        6.32       24.26     16.67 o
  -4  12   6        1.82        0.75     11.79 o
  -3  12   6        6.85        4.31     13.02 o
  -2  12   6       15.31       27.90     19.30 o
  -1  12   6       12.10       33.94     20.16 o
   0  12   6       21.14       33.24     15.91 o
   1  12   6        3.69       -4.04     11.46 o
   2  12   6        4.21        4.95      6.81 o
   3  12   6       28.26       25.96     19.92 o
   4  12   6        0.15       12.64     11.98 o
   5  12   6        1.76       10.97     12.19 o
  -6  13   6        0.91       10.80     15.22 o
  -5  13   6       41.13       97.14     41.23 o
  -4  13   6       29.29       21.55     21.23 o
  -3  13   6        1.19       24.15     17.20 o
  -2  13   6       16.95       11.63     15.73 o
  -1  13   6       23.62       23.00     19.43 o
   0  13   6        6.29       28.65     17.72 o
   1  13   6        0.51        9.77     13.08 o
   2  13   6        4.22        9.87     11.07 o
 -19   1   7        3.70        8.65     11.57 o
 -18   1   7        1.62        7.93     10.10 o
 -17   1   7        7.76       16.47     10.80 o
 -16   1   7       25.68       24.07      8.94 o
 -15   1   7        0.47        0.56      7.35 o
 -14   1   7      251.21      267.25     23.73 o
 -13   1   7      406.13      392.01     15.68 o
 -12   1   7      339.52      323.68     16.99 o
 -11   1   7      261.37      307.15     12.61 o
 -10   1   7      247.40      272.71     11.69 o
  -9   1   7      359.24      367.11     14.41 o
  -8   1   7        0.36        6.82      5.10 o
  -7   1   7      644.62      681.57     30.46 o
  -6   1   7      124.81      134.44      7.80 o
  -5   1   7       31.10       29.43      4.41 o
  -4   1   7      447.51      379.80     18.66 o
  -3   1   7        3.39        2.78      2.88 o
  -2   1   7      612.92      616.64     14.08 o
  -1   1   7       92.16       95.31      8.68 o
   0   1   7       17.42       14.55      3.70 o
   1   1   7      370.10      328.40     18.49 o
   2   1   7       31.17       34.09      6.76 o
   3   1   7      202.06      213.04     17.08 o
   4   1   7        9.97        4.54      5.44 o
   5   1   7       78.19       77.89     13.03 o
   6   1   7        0.04       -5.74      9.88 o
   7   1   7       11.65        8.41     10.91 o
   8   1   7      194.15      217.69     24.10 o
   9   1   7       28.20       14.32      4.86 o
  10   1   7      141.16      121.36     42.45 o
  11   1   7        0.09       -8.26      9.29 o
  12   1   7        9.33       -0.67     13.03 o
  13   1   7        9.05       61.90     35.10 o
 -18   2   7       20.41       21.18     11.58 o
 -17   2   7       12.84       15.45     10.15 o
 -16   2   7       17.00       27.02      9.37 o
 -15   2   7      293.69      277.49     15.82 o
 -14   2   7        1.34        6.89      8.16 o
 -13   2   7        0.27        6.34      6.78 o
 -12   2   7      107.65       99.16     11.38 o
 -11   2   7      976.14     1106.38     28.61 o
 -10   2   7      322.16      347.85     13.03 o
  -9   2   7      265.23      255.02     10.59 o
  -8   2   7      892.11     1015.25     28.92 o
  -7   2   7      452.36      445.92     10.93 o
  -6   2   7     2759.37     2531.98     61.21 o
  -5   2   7       16.65        5.57      3.18 o
  -4   2   7      826.40      733.42     28.60 o
  -3   2   7      946.76     1000.25     38.47 o
  -2   2   7       35.60       26.46      3.96 o
  -1   2   7      424.88      413.98     17.19 o
   0   2   7       93.54       86.46      8.12 o
   1   2   7     1983.16     1976.48     74.04 o
   2   2   7      138.79      175.19      9.50 o
   3   2   7      350.50      376.82     33.78 o
   4   2   7     1183.11     1231.97     94.98 o
   5   2   7      446.20      531.02     36.05 o
   6   2   7        7.41       13.90     11.05 o
   7   2   7        2.02       12.70     11.92 o
   8   2   7       97.39      148.11     34.61 o
   9   2   7        0.05       -2.87     10.60 o
  10   2   7        0.62       13.61     13.85 o
  11   2   7       43.81       61.02     18.96 o
  12   2   7       11.39       -4.50     14.64 o
  13   2   7        0.44        1.29     19.24 o
 -18   3   7        0.83       13.75      9.38 o
 -17   3   7        1.39        0.11      8.00 o
 -16   3   7       32.35       35.52     10.11 o
 -15   3   7       44.84       54.25     11.74 o
 -14   3   7        2.01        3.12      6.12 o
 -13   3   7       28.18       29.25      7.34 o
 -12   3   7        4.85        6.82      5.02 o
 -11   3   7       34.00       42.56      7.26 o
 -10   3   7        0.59        2.07      4.84 o
  -9   3   7       33.75       32.62      5.58 o
  -8   3   7      118.59      123.47     11.32 o
  -7   3   7     1988.78     1928.86     29.13 o
  -6   3   7       53.40       81.13      6.52 o
  -5   3   7      192.44      207.88      7.44 o
  -4   3   7     1785.40     1737.11     44.29 o
  -3   3   7      757.21      737.17     30.31 o
  -2   3   7     2505.02     2608.60     85.54 o
  -1   3   7      662.24      634.19     24.31 o
   0   3   7      416.03      407.08     15.15 o
   1   3   7        9.30       16.27      5.47 o
   2   3   7      987.57     1020.05     54.61 o
   3   3   7       12.78       36.79     10.71 o
   4   3   7     1026.90     1053.93     53.07 o
   5   3   7      251.91      253.05     21.12 o
   6   3   7      116.58       98.79     20.44 o
   7   3   7       63.88       27.60     12.93 o
   8   3   7       31.56       41.30     14.92 o
   9   3   7        4.66       30.26     13.02 o
  10   3   7       27.11       17.97     16.92 o
  11   3   7       46.84       61.82     19.69 o
  12   3   7        0.63        4.11     15.58 o
  13   3   7        0.05       60.03     52.08 o
 -18   4   7        0.97       -1.32     10.56 o
 -17   4   7       42.64       42.62     11.28 o
 -16   4   7        6.16        4.30      8.95 o
 -15   4   7       15.15        6.51      6.78 o
 -14   4   7      290.05      293.46     20.12 o
 -13   4   7        0.58       13.75      6.79 o
 -12   4   7      126.11      112.45     16.96 o
 -11   4   7        0.84        1.02      5.47 o
 -10   4   7     2763.79     2844.62     95.25 o
  -9   4   7       11.80       11.97      3.70 o
  -8   4   7        1.51        1.91      3.81 o
  -7   4   7      535.40      584.54     11.84 o
  -6   4   7        3.10        5.16      2.89 o
  -5   4   7      828.82      824.97     28.77 o
  -4   4   7       44.64       58.94      4.94 o
  -3   4   7      601.19      654.67     22.99 o
  -2   4   7      158.98      159.42      8.25 o
  -1   4   7      133.41      125.48      7.02 o
   0   4   7       32.18       38.83      4.96 o
   1   4   7       76.82       81.10      5.38 o
   2   4   7      397.43      426.69     17.03 o
   3   4   7       96.34       77.62     15.83 o
   4   4   7       69.38       82.39     16.68 o
   5   4   7      333.60      303.66     42.88 o
   6   4   7       16.59       18.14     14.23 o
   7   4   7     1263.34     1510.90     66.40 o
   8   4   7        1.08       -3.17     14.07 o
   9   4   7        0.13       21.59     14.93 o
  10   4   7       30.27       21.97     15.46 o
  11   4   7       24.78       49.75     18.41 o
  12   4   7        9.55       -9.80     16.23 o
  13   4   7        1.06        6.06     15.43 o
 -17   5   7       30.78       17.70     10.70 o
 -16   5   7        6.97        2.41      9.47 o
 -15   5   7      104.35      103.90     12.47 o
 -14   5   7      107.29       91.06      9.53 o
 -13   5   7        2.85       -0.35      6.33 o
 -12   5   7      112.58       98.74      8.94 o
 -11   5   7       10.06        7.65      3.24 o
 -10   5   7       54.68       67.25      5.27 o
  -9   5   7      155.33      121.91     19.46 o
  -8   5   7      170.40      173.15     14.73 o
  -7   5   7      168.94      170.47     14.05 o
  -6   5   7       53.17       44.75      9.54 o
  -5   5   7      366.66      459.63     22.02 o
  -4   5   7       43.96       42.61      5.19 o
  -3   5   7     1238.60     1207.82     35.82 o
  -2   5   7       67.82       64.31      5.26 o
  -1   5   7      356.44      341.97     12.46 o
   0   5   7     1444.24     1486.85     82.61 o
   1   5   7       59.88       62.25     11.28 o
   2   5   7      242.05      261.38     16.16 o
   3   5   7        1.00       10.48      9.36 o
   4   5   7      214.21      233.03     48.47 o
   5   5   7       33.71       12.21     14.65 o
   6   5   7      216.01      274.47     53.96 o
   7   5   7      227.88      267.12     20.97 o
   8   5   7       19.26       23.73     12.57 o
   9   5   7       10.36       25.43     17.70 o
  10   5   7       19.61       26.24     14.06 o
  11   5   7        5.61       -2.23     13.94 o
  12   5   7        0.54        3.40     34.37 o
 -17   6   7        5.40       11.69     16.53 o
 -16   6   7        2.76        4.39     15.77 o
 -15   6   7        5.34       13.27     14.57 o
 -14   6   7       53.29       43.32      7.38 o
 -13   6   7       18.59       12.52      6.88 o
 -12   6   7       15.28       12.41      3.46 o
 -11   6   7       10.12        8.22     10.77 o
 -10   6   7      139.47      109.30     13.87 o
  -9   6   7        0.08        1.85      8.44 o
  -8   6   7      513.80      589.43     26.22 o
  -7   6   7       86.44       87.82     15.49 o
  -6   6   7      447.90      504.45     47.26 o
  -5   6   7      799.06      943.87     33.24 o
  -4   6   7       15.73       25.40      9.53 o
  -3   6   7      339.97      338.85     24.40 o
  -2   6   7        6.88        8.68      4.82 o
  -1   6   7      557.91      589.82     25.40 o
   0   6   7      140.62      145.72     21.05 o
   1   6   7       55.56       60.52     10.31 o
   2   6   7      157.77      211.39     10.94 o
   3   6   7       14.25       18.21      5.51 o
   4   6   7       78.32       68.60     23.48 o
   5   6   7        0.20       17.70     13.82 o
   6   6   7        7.13       -1.78     12.93 o
   7   6   7       33.96       26.02     12.24 o
   8   6   7       19.32       32.60     15.11 o
   9   6   7       41.13       46.47     19.76 o
  10   6   7       22.87       48.58     16.10 o
  11   6   7       32.07       49.66     17.13 o
  12   6   7        2.00       26.44     30.27 o
 -16   7   7        0.01        4.53     17.54 o
 -15   7   7        2.31        0.55     15.47 o
 -14   7   7        2.31        0.98     10.98 o
 -13   7   7       69.24       60.73     15.99 o
 -12   7   7       91.62       66.50     20.49 o
 -11   7   7      122.31      101.44     15.17 o
 -10   7   7       10.59       16.46     10.75 o
  -9   7   7        0.17       12.62     13.38 o
  -8   7   7       65.42       70.59     14.25 o
  -7   7   7       73.41       52.45     14.36 o
  -6   7   7        1.26        6.61     13.62 o
  -5   7   7      359.06      402.71     37.23 o
  -4   7   7      183.99      184.80     16.20 o
  -3   7   7       15.54       10.20      9.26 o
  -2   7   7       17.42       16.63      4.60 o
  -1   7   7        0.62        0.94      4.27 o
   0   7   7        6.22       10.01      6.12 o
   1   7   7      408.31      489.55     22.23 o
   2   7   7        2.93       -7.67      6.30 o
   3   7   7      240.18      276.85     21.43 o
   4   7   7        3.99        4.69      4.67 o
   5   7   7       22.07       17.67      6.46 o
   6   7   7      109.60       86.73     17.80 o
   7   7   7        0.17       -6.69      9.20 o
   8   7   7       25.39       42.40     15.89 o
   9   7   7        7.25       13.19     14.18 o
  10   7   7       13.15       31.91     15.32 o
  11   7   7        2.99       31.21     24.73 o
 -15   8   7        5.67       21.40     14.87 o
 -14   8   7        6.37       27.29     17.03 o
 -13   8   7        5.01       16.30     14.96 o
 -12   8   7        0.46        8.30     13.40 o
 -11   8   7       14.47       30.44     16.70 o
 -10   8   7        9.20       14.36     14.80 o
  -9   8   7      175.92      211.66     27.82 o
  -8   8   7      414.05      474.39     63.95 o
  -7   8   7        0.78        2.65     12.28 o
  -6   8   7      351.37      445.01     42.01 o
  -5   8   7        2.85        9.19     12.16 o
  -4   8   7       66.89      108.89     23.10 o
  -3   8   7      177.20      139.02     17.08 o
  -2   8   7        4.69        2.97      3.52 o
  -1   8   7      231.81      243.07     15.69 o
   0   8   7      328.45      306.60     20.63 o
   1   8   7        0.24       -1.22      7.56 o
   2   8   7      577.88      554.39     49.19 o
   3   8   7       92.23      114.91     13.43 o
   4   8   7       26.03       34.75      7.12 o
   5   8   7      231.99      214.03     23.24 o
   6   8   7        1.88        4.52      6.08 o
   7   8   7        2.79        4.73     11.93 o
   8   8   7        0.24        7.87     12.36 o
   9   8   7       17.39       30.12     13.48 o
  10   8   7        0.01       27.35     16.14 o
 -14   9   7        2.96       14.96     18.63 o
 -13   9   7        0.07       -3.59     20.10 o
 -12   9   7       44.28       31.63     16.65 o
 -11   9   7       25.87       34.26     18.21 o
 -10   9   7        0.68       12.49     15.27 o
  -9   9   7        1.39       -5.32     14.32 o
  -8   9   7       88.27       78.16     16.98 o
  -7   9   7        5.32      -10.21     13.96 o
  -6   9   7        0.52       10.83     15.31 o
  -5   9   7      503.95      509.58     33.52 o
  -4   9   7       51.16       48.57     13.55 o
  -3   9   7      147.38      156.81     22.93 o
  -2   9   7      290.68      206.14     40.62 o
  -1   9   7        6.30        6.89      7.34 o
   0   9   7       14.34       15.49      8.50 o
   1   9   7       36.50       25.30      9.96 o
   2   9   7       16.07        0.69      7.14 o
   3   9   7        2.31       -3.81      8.28 o
   4   9   7        9.06        1.64      6.93 o
   5   9   7       46.47       46.79     15.68 o
   6   9   7       11.66       17.44     12.60 o
   7   9   7        6.14       32.55     17.37 o
   8   9   7       21.60       36.09     20.52 o
   9   9   7        7.79       29.76     21.94 o
 -13  10   7        1.41       25.66     20.21 o
 -12  10   7        0.32        8.01     21.08 o
 -11  10   7        0.03      -11.41     14.97 o
 -10  10   7       14.60       23.55     17.54 o
  -9  10   7        2.29        3.06     14.58 o
  -8  10   7       12.52        7.60     13.31 o
  -7  10   7        3.54       11.64     14.40 o
  -6  10   7        7.99       17.17     17.84 o
  -5  10   7       23.91       19.70     12.84 o
  -4  10   7        1.48       -0.03     10.24 o
  -3  10   7        5.36        3.35     13.84 o
  -2  10   7        0.23      -10.18     13.20 o
  -1  10   7       22.38       16.86      5.37 o
   0  10   7        3.94       -0.25      8.51 o
   1  10   7        0.02        3.50      8.70 o
   2  10   7       17.04       12.95      9.08 o
   3  10   7       37.05       17.91     14.82 o
   4  10   7        4.03       -2.48      6.96 o
   5  10   7       16.03        5.46      7.40 o
   6  10   7       25.33       29.65     12.52 o
   7  10   7        0.24        5.80     12.53 o
   8  10   7        0.14      -18.41     13.26 o
 -11  11   7       22.71        3.96     31.16 o
 -10  11   7        0.89        1.42     13.89 o
  -9  11   7        1.02       -0.72     13.35 o
  -8  11   7       33.24       37.85     22.35 o
  -7  11   7       21.21       12.17     14.53 o
  -6  11   7       55.44       61.29     17.13 o
  -5  11   7       18.50       28.56     19.90 o
  -4  11   7       42.58       26.35     14.36 o
  -3  11   7       13.05       16.48     15.06 o
  -2  11   7       49.37       54.43     17.44 o
  -1  11   7      143.24      146.29     25.12 o
   0  11   7        4.40        9.99     14.13 o
   1  11   7        4.34        6.52     11.52 o
   2  11   7        6.68       22.24     10.35 o
   3  11   7        0.01       27.48     21.65 o
   4  11   7        4.75       15.73      7.98 o
   5  11   7       13.67       17.81     19.97 o
   6  11   7        0.24        6.23     11.28 o
  -9  12   7       12.85        7.28     17.82 o
  -8  12   7        7.52        9.55     17.62 o
  -7  12   7        1.17       -9.00     16.88 o
  -6  12   7       36.84       40.41     17.21 o
  -5  12   7        0.03        2.54     13.03 o
  -4  12   7        0.07       27.50     20.45 o
  -3  12   7       17.53       33.87     17.31 o
  -2  12   7        1.96       19.33     14.42 o
  -1  12   7        0.46       31.89     19.49 o
   0  12   7       21.52       85.78     21.81 o
   1  12   7       19.23       37.85     17.04 o
   2  12   7        0.32        7.37     10.02 o
   3  12   7       28.42       16.45     11.02 o
  -3  13   7        7.60       43.63     23.77 o
  -2  13   7        8.27       48.11     20.57 o
 -18   0   8       16.16        4.81     13.31 o
 -17   0   8       29.24       13.85     15.15 o
 -16   0   8       15.82        2.02     13.21 o
 -15   0   8        1.96        0.23     10.46 o
 -14   0   8       58.44       62.30     14.32 o
 -13   0   8      369.29      452.71     30.95 o
 -12   0   8       44.45       68.51     12.64 o
 -11   0   8      547.08      541.62     29.36 o
 -10   0   8     1960.76     2097.78     78.88 o
  -9   0   8        7.07        4.95      7.06 o
  -8   0   8     1855.92     1733.12    101.95 o
  -7   0   8        7.69        8.78      6.80 o
  -6   0   8      551.49      705.49     33.64 o
  -5   0   8     3027.94     3011.59    122.72 o
  -4   0   8       74.47       81.16      7.07 o
  -3   0   8      242.65      290.17     13.92 o
  -2   0   8      102.03      107.59      6.48 o
  -1   0   8     1737.14     1608.06     33.85 o
   0   0   8     1016.16     1031.86     58.61 o
   1   0   8       75.06       97.86     13.71 o
   2   0   8      457.17      380.86     28.79 o
   3   0   8       84.91      103.00      6.07 o
   4   0   8      866.44      818.32     19.95 o
   5   0   8      251.01      206.34     18.43 o
   6   0   8       17.21       13.45      5.03 o
   7   0   8       91.76       86.39      6.04 o
   8   0   8       15.19        2.40      3.30 o
   9   0   8        0.88        1.36      5.52 o
  10   0   8       33.86       18.33     24.03 o
  11   0   8       21.78        5.87     39.70 o
  12   0   8        1.80       38.21     30.93 o
  13   0   8        9.59      110.17     70.37 o
 -18   1   8       29.16       45.08     13.48 o
 -17   1   8       39.28       41.95     12.07 o
 -16   1   8       30.62       25.74     11.35 o
 -15   1   8       28.76       32.85      8.61 o
 -14   1   8        4.35        4.82      8.20 o
 -13   1   8      104.96      105.46     12.20 o
 -12   1   8     1329.32     1479.77     34.10 o
 -11   1   8        0.95        4.94      6.08 o
 -10   1   8        8.68        7.66      5.15 o
  -9   1   8       13.95       12.85      5.47 o
  -8   1   8      275.83      287.80      9.12 o
  -7   1   8      154.63      141.55      7.72 o
  -6   1   8      555.21      539.92     14.83 o
  -5   1   8      829.16      806.36     13.93 o
  -4   1   8     1728.45     1802.89     53.75 o
  -3   1   8     1331.63     1328.49     31.74 o
  -2   1   8      652.30      739.27     28.15 o
  -1   1   8      358.66      336.74     12.61 o
   0   1   8      141.30      157.01     10.29 o
   1   1   8       21.27       12.50      7.40 o
   2   1   8      239.38      184.63     10.70 o
   3   1   8      609.33      663.21     19.09 o
   4   1   8       34.61       25.73      4.79 o
   5   1   8        8.15        2.46      5.56 o
   6   1   8      403.49      485.40     18.77 o
   7   1   8        7.75       -2.73     10.78 o
   8   1   8        9.18        5.97     12.41 o
   9   1   8        0.08       16.67     12.81 o
  10   1   8        2.31        5.76      6.62 o
  11   1   8       16.85       18.18     14.75 o
  12   1   8        5.45        5.84     16.18 o
 -18   2   8        4.16       26.35     15.09 o
 -17   2   8        8.48       23.06     11.91 o
 -16   2   8        4.91        1.86      7.64 o
 -15   2   8       85.01       58.95      9.59 o
 -14   2   8        0.36        5.32      8.49 o
 -13   2   8        1.14       10.91      7.72 o
 -12   2   8      166.72      184.10     12.92 o
 -11   2   8        2.66       -7.81      8.14 o
 -10   2   8       27.32       35.44      6.02 o
  -9   2   8      420.70      477.51     18.21 o
  -8   2   8       14.14        8.25      3.97 o
  -7   2   8      957.42     1031.96     37.79 o
  -6   2   8       60.30       72.30      4.97 o
  -5   2   8      409.06      412.52     18.22 o
  -4   2   8       26.10       25.29      3.79 o
  -3   2   8      268.75      279.08     12.75 o
  -2   2   8      232.26      230.06     10.07 o
  -1   2   8       32.44       38.61      4.57 o
   0   2   8      285.47      316.23     11.12 o
   1   2   8       10.92       12.44      4.88 o
   2   2   8       35.63       23.53      6.66 o
   3   2   8      337.94      348.76     16.79 o
   4   2   8        0.13       -2.93      5.47 o
   5   2   8       66.99       52.02      7.32 o
   6   2   8        0.02        3.76     10.73 o
   7   2   8        3.75        4.17     10.32 o
   8   2   8       82.80      118.83     22.38 o
   9   2   8       14.92        5.83     13.12 o
  10   2   8        0.20       -7.67     16.09 o
  11   2   8        1.47        5.22     17.84 o
  12   2   8       10.03        6.47     14.60 o
 -18   3   8       17.93       14.94     12.21 o
 -17   3   8        2.33        5.63      8.61 o
 -16   3   8      103.83      118.97     11.71 o
 -15   3   8       83.78       76.65     10.53 o
 -14   3   8      160.48      131.99     12.24 o
 -13   3   8      293.17      271.90     13.20 o
 -12   3   8       30.97       23.08      5.85 o
 -11   3   8      393.45      418.65     19.42 o
 -10   3   8       18.99       19.13      4.59 o
  -9   3   8       78.51       77.36      7.35 o
  -8   3   8        4.63        2.65      4.57 o
  -7   3   8      463.67      448.32     10.56 o
  -6   3   8      176.87      202.99      9.48 o
  -5   3   8       14.60       21.88      4.27 o
  -4   3   8     1095.30     1044.64     46.38 o
  -3   3   8       77.42       68.69      6.31 o
  -2   3   8      880.83      883.55     36.15 o
  -1   3   8      243.77      191.29     10.43 o
   0   3   8        2.83       -1.01      3.47 o
   1   3   8       39.68       70.24     12.24 o
   2   3   8       13.51       27.39      6.43 o
   3   3   8       12.35       27.74     10.02 o
   4   3   8      381.28      354.68     20.83 o
   5   3   8       13.22       13.48     11.16 o
   6   3   8       13.89       17.57     12.24 o
   7   3   8       64.04       79.88     15.08 o
   8   3   8       83.07       52.91     16.79 o
   9   3   8       73.60       74.05     19.08 o
  10   3   8        0.03       29.77     20.74 o
  11   3   8       19.47       31.00     18.17 o
  12   3   8        0.04        8.15     15.37 o
 -18   4   8       18.68       16.25      9.60 o
 -17   4   8       19.76        5.29      8.90 o
 -16   4   8        8.22        1.10      7.24 o
 -15   4   8        0.93        1.20      7.37 o
 -14   4   8        0.02       -4.70      7.53 o
 -13   4   8       76.64       85.83      9.93 o
 -12   4   8        3.11        2.05      4.57 o
 -11   4   8      109.58      125.50      9.44 o
 -10   4   8      301.51      355.29     15.43 o
  -9   4   8      433.28      460.38     23.37 o
  -8   4   8       11.14        6.78      4.31 o
  -7   4   8      111.57      148.95     10.65 o
  -6   4   8      274.43      310.71     11.62 o
  -5   4   8      165.84      156.25     15.51 o
  -4   4   8      363.51      422.21     10.57 o
  -3   4   8       34.08       42.89      4.55 o
  -2   4   8      136.90      130.61     12.79 o
  -1   4   8       52.14       61.10      4.50 o
   0   4   8      165.42      180.54      8.95 o
   1   4   8      179.22      190.21      9.12 o
   2   4   8      596.51      691.49     25.34 o
   3   4   8       98.34      142.36     12.62 o
   4   4   8        4.21        9.43     13.90 o
   5   4   8       21.54       23.00     15.53 o
   6   4   8       34.41       41.11     12.71 o
   7   4   8      196.09      223.09     23.27 o
   8   4   8        3.00       23.15     14.97 o
   9   4   8      175.82      239.18     26.38 o
  10   4   8        8.19        7.77     13.29 o
  11   4   8        5.73        4.81     18.90 o
  12   4   8       17.69       28.03     19.97 o
 -17   5   8        0.11       10.03     13.63 o
 -16   5   8        0.69        3.73      8.67 o
 -15   5   8        0.95       10.25      8.86 o
 -14   5   8       44.35       39.13      7.60 o
 -13   5   8       14.00        7.81      6.47 o
 -12   5   8      207.59      178.53     12.25 o
 -11   5   8        0.78       -1.99      3.98 o
 -10   5   8      123.77      116.40     14.35 o
  -9   5   8      240.08      141.91     39.29 o
  -8   5   8      141.20      160.18     18.76 o
  -7   5   8      364.90      452.99     26.78 o
  -6   5   8       39.04       14.82      4.69 o
  -5   5   8      111.00      136.08      6.81 o
  -4   5   8      135.07      130.58     11.74 o
  -3   5   8        3.72       -1.75      3.62 o
  -2   5   8       13.48       19.69      5.08 o
  -1   5   8        8.31        6.15      5.20 o
   0   5   8        7.65        7.28      6.59 o
   1   5   8        2.59        7.32      3.63 o
   2   5   8        0.08        0.22      7.65 o
   3   5   8       61.78       77.39     12.15 o
   4   5   8       95.92       64.30     14.74 o
   5   5   8      155.39      159.12     19.77 o
   6   5   8       58.76       57.88     20.40 o
   7   5   8       53.01       57.27     19.26 o
   8   5   8       49.07       61.74     15.72 o
   9   5   8       17.40       30.02     16.81 o
  10   5   8       51.33       31.87     15.69 o
  11   5   8        2.76        2.13     15.37 o
 -16   6   8        7.83       21.41     21.12 o
 -15   6   8        8.02        0.81     13.29 o
 -14   6   8        0.36        2.90     12.08 o
 -13   6   8       17.46        6.15      5.19 o
 -12   6   8       63.80       69.05     15.58 o
 -11   6   8      137.40      131.22     26.81 o
 -10   6   8      111.62      170.43     31.71 o
  -9   6   8      169.42      224.75     20.78 o
  -8   6   8       81.22       89.41     15.39 o
  -7   6   8      245.17      224.71     20.31 o
  -6   6   8       62.82       97.34     15.80 o
  -5   6   8       43.55       27.22     10.64 o
  -4   6   8      426.86      379.25     42.12 o
  -3   6   8       49.60       31.32      6.05 o
  -2   6   8      571.76      628.55     31.37 o
  -1   6   8       12.62       -0.90      4.65 o
   0   6   8      187.60      196.64     10.44 o
   1   6   8       43.99       38.35     10.24 o
   2   6   8      114.09      107.66     11.86 o
   3   6   8      507.89      627.81     34.27 o
   4   6   8       11.46       14.85     14.25 o
   5   6   8      231.16      294.84     66.46 o
   6   6   8        0.85        4.13     16.00 o
   7   6   8      125.69      173.04     21.68 o
   8   6   8        4.50       37.31     28.68 o
   9   6   8        9.22       24.86     16.95 o
  10   6   8        0.24       17.64     20.02 o
  11   6   8       14.13       10.04     15.22 o
 -16   7   8       47.76       30.67     19.06 o
 -15   7   8        1.82        7.25     15.19 o
 -14   7   8       82.19       72.39     20.69 o
 -13   7   8       38.22       45.51     14.47 o
 -12   7   8        0.32        1.88     12.97 o
 -11   7   8       70.37       65.99     15.87 o
 -10   7   8       48.12       43.82     13.80 o
  -9   7   8       40.28       22.76     21.63 o
  -8   7   8       46.64       47.51     13.85 o
  -7   7   8      287.31      327.53     40.92 o
  -6   7   8       34.49       17.22     15.01 o
  -5   7   8        6.97       -1.11      9.41 o
  -4   7   8      674.65      778.98     45.21 o
  -3   7   8      159.36      104.60      9.86 o
  -2   7   8      473.55      471.05     25.48 o
  -1   7   8        0.87        6.78      6.23 o
   0   7   8       12.55       22.82      7.19 o
   1   7   8       14.92       21.92     10.16 o
   2   7   8       77.45       81.82      8.76 o
   3   7   8       18.01       17.60      5.31 o
   4   7   8       20.70       12.88     20.63 o
   5   7   8      233.66      301.74     69.28 o
   6   7   8       38.35       48.29     19.53 o
   7   7   8        0.22        0.56     11.48 o
   8   7   8       25.15       41.39     17.18 o
   9   7   8       23.23       26.19     17.86 o
  10   7   8       15.72       49.39     25.66 o
 -15   8   8        0.86        0.34     12.50 o
 -14   8   8        7.27       18.76     18.81 o
 -13   8   8        1.04       -1.09     11.46 o
 -12   8   8        4.63       25.50     17.66 o
 -11   8   8       12.34        5.02     15.13 o
 -10   8   8       13.56       16.33     17.79 o
  -9   8   8      165.65      215.61     21.95 o
  -8   8   8        6.17       21.76     17.59 o
  -7   8   8       24.78       23.38     12.71 o
  -6   8   8       10.93       -0.40     11.72 o
  -5   8   8      148.25      161.06     29.98 o
  -4   8   8      159.78      219.58     20.60 o
  -3   8   8      134.09      162.54     19.26 o
  -2   8   8        7.15       12.28      6.18 o
  -1   8   8       40.21       23.96      6.78 o
   0   8   8       94.96      128.84     17.89 o
   1   8   8       97.65       44.85     12.22 o
   2   8   8       52.80       43.94      8.40 o
   3   8   8      113.82      146.76      9.50 o
   4   8   8       20.44       22.45     10.22 o
   5   8   8        1.76        8.11     12.88 o
   6   8   8        0.03       21.02     17.50 o
   7   8   8       18.68        7.27     53.61 o
   8   8   8        0.11       17.53     17.98 o
   9   8   8        1.87       18.65     16.46 o
 -14   9   8        0.57       10.52     18.69 o
 -13   9   8       12.31        7.28     20.83 o
 -12   9   8       34.09       27.56     16.93 o
 -11   9   8       11.96       18.02     16.92 o
 -10   9   8       32.84       44.09     18.95 o
  -9   9   8       12.35       20.11     14.37 o
  -8   9   8        2.78       -6.11     12.55 o
  -7   9   8        5.52       18.03     17.65 o
  -6   9   8      337.34      401.43     27.97 o
  -5   9   8      153.03      196.70     29.78 o
  -4   9   8       46.96       42.96     15.65 o
  -3   9   8       13.33       -0.55     11.42 o
  -2   9   8        6.49        0.68      4.66 o
  -1   9   8       61.15       35.08     10.08 o
   0   9   8       75.42       78.90     14.14 o
   1   9   8        1.85       -5.32     10.02 o
   2   9   8        3.18        0.00      5.34 o
   3   9   8       35.12       36.55     11.48 o
   4   9   8        0.02        9.65     11.84 o
   5   9   8        3.02       17.21     26.58 o
   6   9   8       26.73       13.16     14.97 o
   7   9   8        1.98       -1.62     26.04 o
   8   9   8       12.69       31.39     17.20 o
 -12  10   8       16.79       16.74     22.87 o
 -11  10   8       10.04        3.59     15.78 o
 -10  10   8       24.39       27.17     16.49 o
  -9  10   8        0.37       -7.96     23.78 o
  -8  10   8       26.63       13.36     14.46 o
  -7  10   8       11.95       12.64     15.49 o
  -6  10   8        1.09       -4.34     12.37 o
  -5  10   8       62.43       68.83     18.61 o
  -4  10   8       40.34       32.92     19.37 o
  -3  10   8       25.53       15.35     12.70 o
  -2  10   8       23.88       28.95     17.88 o
  -1  10   8      129.36      110.22     15.49 o
   0  10   8        0.50        5.15      8.91 o
   1  10   8      115.61       78.80     22.87 o
   2  10   8       17.04       26.74     10.82 o
   3  10   8        5.80       28.81     27.71 o
   4  10   8       14.39       26.59     20.78 o
   5  10   8        2.23      -15.56     25.26 o
   6  10   8       13.17        6.92     18.72 o
 -10  11   8       16.35        9.84     24.44 o
  -9  11   8        0.24       -7.92     17.47 o
  -8  11   8        0.34        8.25     16.81 o
  -7  11   8        5.08        4.25     15.70 o
  -6  11   8       94.90       54.80     20.86 o
  -5  11   8       31.87       40.71     16.16 o
  -4  11   8       23.09       31.39     20.00 o
  -3  11   8       19.60       13.91     15.87 o
  -2  11   8        2.72       -8.85     14.87 o
  -1  11   8       81.20       93.39     20.71 o
   0  11   8        3.40        7.97     14.80 o
   1  11   8        0.04       -5.85      9.09 o
   2  11   8        8.63        7.11     10.22 o
   3  11   8       42.77        9.37     21.21 o
   4  11   8        3.43       43.02     47.39 o
  -7  12   8        2.15        5.71     17.72 o
  -6  12   8        0.00       14.92     17.73 o
  -5  12   8        3.22       -7.06     19.97 o
  -4  12   8        2.34       -3.64     15.69 o
  -3  12   8       24.27       22.39     17.63 o
  -2  12   8       28.34       40.35     23.03 o
  -1  12   8        0.68       15.81     14.95 o
   0  12   8        5.99       -0.82     17.66 o
   1  12   8        2.36       35.82     23.51 o
 -18   1   9        4.19        6.76     10.31 o
 -17   1   9       48.26       59.60     13.44 o
 -16   1   9       64.20       42.75      9.89 o
 -15   1   9       70.62       64.20     12.17 o
 -14   1   9       80.66       74.65     12.98 o
 -13   1   9       75.02       73.68      9.61 o
 -12   1   9      156.62      181.56     13.96 o
 -11   1   9        0.22        4.77      6.97 o
 -10   1   9      107.90      119.89      9.47 o
  -9   1   9      222.31      243.14     12.45 o
  -8   1   9      155.49      140.08      9.00 o
  -7   1   9      123.28       99.51      8.11 o
  -6   1   9      240.07      254.83      8.36 o
  -5   1   9      690.23      680.99     22.49 o
  -4   1   9      236.81      229.91     14.47 o
  -3   1   9      466.76      432.70     19.78 o
  -2   1   9      843.62      790.45     28.64 o
  -1   1   9        0.32       -1.79      3.57 o
   0   1   9        1.81        5.81      5.94 o
   1   1   9       24.87       19.79      6.97 o
   2   1   9       60.64       62.04      9.36 o
   3   1   9       53.10       58.55      5.90 o
   4   1   9      144.02      193.82     10.53 o
   5   1   9       49.14       63.84      7.65 o
   6   1   9       64.48       78.83     11.39 o
   7   1   9      185.06      228.26     30.66 o
   8   1   9        2.43       -1.26      6.13 o
   9   1   9        0.21       18.48     14.67 o
  10   1   9        9.17        7.44     15.90 o
  11   1   9        2.72       19.87     35.16 o
 -18   2   9       12.81        5.02     10.38 o
 -17   2   9        0.09       21.20      9.72 o
 -16   2   9        9.79        2.88      7.39 o
 -15   2   9       50.15       58.92     12.98 o
 -14   2   9       58.57       57.98     10.42 o
 -13   2   9      157.90      167.54     19.90 o
 -12   2   9      313.93      404.62     15.64 o
 -11   2   9      185.96      201.20     10.87 o
 -10   2   9     1015.98      999.60     23.32 o
  -9   2   9     1931.61     2186.05     77.23 o
  -8   2   9      236.35      237.34     10.51 o
  -7   2   9      610.90      601.14     16.93 o
  -6   2   9       98.87      105.11      5.75 o
  -5   2   9      141.10      153.08      7.95 o
  -4   2   9      288.73      274.79     16.14 o
  -3   2   9      348.91      356.10     13.35 o
  -2   2   9      809.62      786.81     28.89 o
  -1   2   9      287.65      285.48     11.06 o
   0   2   9      541.94      457.09     15.02 o
   1   2   9      163.25      215.79     11.73 o
   2   2   9      199.38      240.68     13.71 o
   3   2   9      185.34      190.12     21.84 o
   4   2   9        0.32        2.37      5.04 o
   5   2   9      162.83      228.60     25.03 o
   6   2   9       27.40        9.99      7.46 o
   7   2   9        2.52        4.02      7.91 o
   8   2   9        6.72        0.16      6.46 o
   9   2   9       16.01       35.49     15.35 o
  10   2   9        0.08      -19.33     15.09 o
  11   2   9        2.49       -4.99     16.65 o
 -18   3   9        2.38       -0.93      9.43 o
 -17   3   9        9.58       18.80      9.08 o
 -16   3   9        2.58       21.48     11.61 o
 -15   3   9        0.79        7.83      6.88 o
 -14   3   9      130.48      123.54     14.05 o
 -13   3   9       47.51       36.29      7.39 o
 -12   3   9       11.49       10.00      5.71 o
 -11   3   9        0.28       -0.76      4.80 o
 -10   3   9      195.72      210.52     18.87 o
  -9   3   9       16.05       15.65      6.51 o
  -8   3   9      115.60      126.26     10.15 o
  -7   3   9       18.63       19.30      4.97 o
  -6   3   9       16.01        9.47      4.17 o
  -5   3   9     1022.57     1067.38     32.40 o
  -4   3   9        7.19        7.99      5.23 o
  -3   3   9        5.69        9.55      6.06 o
  -2   3   9      295.36      350.82     13.06 o
  -1   3   9      185.49      194.94      9.95 o
   0   3   9      310.81      294.18     12.05 o
   1   3   9       17.73       18.09      7.08 o
   2   3   9      299.05      246.04     12.51 o
   3   3   9       10.55        2.38      7.64 o
   4   3   9      112.95      160.79     13.87 o
   5   3   9        1.29       -4.61      6.75 o
   6   3   9        3.47       25.58     13.34 o
   7   3   9      138.17      182.30     26.79 o
   8   3   9        8.77       13.64     13.13 o
   9   3   9       27.90       54.62     20.90 o
  10   3   9        0.02      -15.40     16.90 o
  11   3   9        4.42       25.96     23.32 o
 -17   4   9       17.19       24.94      9.86 o
 -16   4   9        4.15       11.21      7.04 o
 -15   4   9        1.89       -2.65      9.62 o
 -14   4   9       16.91       10.72      7.04 o
 -13   4   9      407.02      351.90     32.13 o
 -12   4   9        7.63        9.98      5.85 o
 -11   4   9      196.11      208.46     19.34 o
 -10   4   9       20.25       24.42      5.24 o
  -9   4   9        0.38       -0.86      4.66 o
  -8   4   9      460.82      554.21     31.90 o
  -7   4   9      270.65      244.17     15.22 o
  -6   4   9       35.81       15.51      6.26 o
  -5   4   9      538.74      567.24     13.44 o
  -4   4   9       84.28      112.40     17.36 o
  -3   4   9      304.58      353.75     10.24 o
  -2   4   9       38.08       41.03      6.02 o
  -1   4   9     1169.70     1160.30     53.95 o
   0   4   9        3.93        1.79      3.50 o
   1   4   9      290.98      367.24     24.12 o
   2   4   9       64.92       79.58      9.10 o
   3   4   9       31.07       52.58     10.71 o
   4   4   9      612.32      685.11     49.13 o
   5   4   9       27.67       37.00     10.94 o
   6   4   9        7.94       -0.45     11.40 o
   7   4   9       72.92       52.68     17.45 o
   8   4   9        5.94        7.79     12.63 o
   9   4   9        1.16        2.24     14.42 o
  10   4   9       38.75       54.93     21.40 o
  11   4   9        4.35       20.18     29.05 o
 -17   5   9        1.99       10.86     15.08 o
 -16   5   9        4.12       -4.32     15.36 o
 -15   5   9       90.68       85.74     18.75 o
 -14   5   9        0.83        1.37      6.53 o
 -13   5   9      154.78      134.21     12.63 o
 -12   5   9       87.43       60.34      7.02 o
 -11   5   9        3.53        9.18      4.97 o
 -10   5   9      119.48       92.69      8.11 o
  -9   5   9      304.44      252.59     13.70 o
  -8   5   9       54.26       48.35      5.64 o
  -7   5   9       68.30       62.85      4.58 o
  -6   5   9     1338.92     1360.26     49.74 o
  -5   5   9        0.03        0.05      4.41 o
  -4   5   9      301.72      290.34     12.84 o
  -3   5   9      421.75      412.75     12.36 o
  -2   5   9       32.45       36.12      8.75 o
  -1   5   9      284.61      293.98     12.06 o
   0   5   9      220.84      226.61     16.18 o
   1   5   9       15.04        6.80      7.09 o
   2   5   9       40.42       56.26      9.33 o
   3   5   9      363.77      380.16     35.65 o
   4   5   9       24.01       21.71     13.43 o
   5   5   9        2.62        0.91      8.76 o
   6   5   9      112.96       99.73     16.90 o
   7   5   9        6.89       19.23     18.08 o
   8   5   9        0.37        6.24     14.25 o
   9   5   9       54.09       55.00     17.95 o
  10   5   9        4.46        3.86     15.85 o
 -16   6   9        3.77        8.26     14.99 o
 -15   6   9        6.31       12.20     17.26 o
 -14   6   9        1.91        0.14     10.74 o
 -13   6   9       55.77       52.72     17.85 o
 -12   6   9        0.25        6.72     11.09 o
 -11   6   9       87.61       91.75     18.07 o
 -10   6   9       57.36       46.54     13.92 o
  -9   6   9      440.85      527.45     42.51 o
  -8   6   9      319.41      355.19     20.74 o
  -7   6   9       47.05       46.47     14.45 o
  -6   6   9        4.40       15.20     11.93 o
  -5   6   9        7.21        8.14      5.48 o
  -4   6   9       64.36       73.23      6.45 o
  -3   6   9      296.35      271.55     17.10 o
  -2   6   9        8.74        2.78      4.34 o
  -1   6   9       24.88       26.82      8.14 o
   0   6   9      123.61       98.61     10.63 o
   1   6   9      101.52      124.91      4.24 o
   2   6   9       41.67       46.53     10.35 o
   3   6   9       41.66       33.72     12.00 o
   4   6   9        0.13       -8.76      9.52 o
   5   6   9        6.96       36.85     21.01 o
   6   6   9       69.43       80.75     20.03 o
   7   6   9      126.35      210.19     30.16 o
   8   6   9      123.32      135.21     21.06 o
   9   6   9        3.26       10.40     18.21 o
 -15   7   9        0.13       -7.62     17.68 o
 -14   7   9       10.44        4.73     13.58 o
 -13   7   9        1.93        4.44     12.48 o
 -12   7   9        0.18       -8.57     12.71 o
 -11   7   9        7.26       12.77     13.87 o
 -10   7   9        1.08       -3.15     11.62 o
  -9   7   9        7.90       -6.60     13.62 o
  -8   7   9      141.07      193.40     20.74 o
  -7   7   9       24.10       32.88     17.39 o
  -6   7   9       79.25       65.72     18.94 o
  -5   7   9        0.14        9.25     10.70 o
  -4   7   9       52.75       41.25     14.11 o
  -3   7   9      332.23      247.48     30.32 o
  -2   7   9      166.67      132.15     12.63 o
  -1   7   9        0.12       -2.89      5.78 o
   0   7   9       11.59        0.80      5.71 o
   1   7   9       43.90       28.09      7.40 o
   2   7   9       26.55       23.07      4.79 o
   3   7   9       95.54       82.72     16.95 o
   4   7   9       20.25       41.47     13.06 o
   5   7   9       73.80       80.57     42.36 o
   6   7   9        0.36       13.12     19.18 o
   7   7   9       21.96       57.26     30.81 o
   8   7   9        1.96      -24.42     15.38 o
   9   7   9        3.02       12.39     17.39 o
 -14   8   9        2.53        8.65     20.26 o
 -13   8   9        7.47       13.65     15.88 o
 -12   8   9       32.39       40.71     24.11 o
 -11   8   9       54.68       55.17     17.56 o
 -10   8   9       62.89       66.57     17.45 o
  -9   8   9      114.81      117.22     21.84 o
  -8   8   9       17.27       17.72     14.78 o
  -7   8   9       82.07      113.21     19.26 o
  -6   8   9        2.86       -0.10     14.31 o
  -5   8   9        0.51       12.52     11.80 o
  -4   8   9       23.51       19.52     13.84 o
  -3   8   9      483.96      360.82     79.66 o
  -2   8   9       25.29       22.92      5.01 o
  -1   8   9       13.03       17.10      5.36 o
   0   8   9      193.19      181.47     12.05 o
   1   8   9       40.36       31.55      7.65 o
   2   8   9        9.66        7.24      5.23 o
   3   8   9       14.99       14.71     14.91 o
   4   8   9       58.54       62.75     18.22 o
   5   8   9       16.56       40.24     21.58 o
   6   8   9        1.38       50.92     31.75 o
   7   8   9        6.25       21.99     22.23 o
   8   8   9        6.16        5.46     15.71 o
 -13   9   9       13.23       18.10     20.22 o
 -12   9   9        3.45       -7.00     15.16 o
 -11   9   9        1.10       10.90     14.92 o
 -10   9   9       13.69        3.40     15.98 o
  -9   9   9        1.21        0.56     14.16 o
  -8   9   9       11.68       -1.62     17.26 o
  -7   9   9        0.02       14.73     13.61 o
  -6   9   9      297.43      343.56     32.66 o
  -5   9   9       40.65       61.35     18.40 o
  -4   9   9        8.83       14.04     12.67 o
  -3   9   9       98.21       96.63     24.74 o
  -2   9   9        9.02        1.60      4.48 o
  -1   9   9       84.15       39.05     15.29 o
   0   9   9       22.59       16.44      8.59 o
   1   9   9      108.25      107.40     22.97 o
   2   9   9        9.46       19.41      9.70 o
   3   9   9        3.68        3.22     12.08 o
   4   9   9       11.55        1.50     10.16 o
   5   9   9       14.18       20.77     23.34 o
   6   9   9       21.84       60.11     20.11 o
 -11  10   9        1.26       17.16     19.79 o
 -10  10   9        5.91        0.30     18.44 o
  -9  10   9        3.63       -2.03     13.81 o
  -8  10   9        1.91       11.12     14.87 o
  -7  10   9        2.54        0.55     17.08 o
  -6  10   9        0.61        1.41     12.39 o
  -5  10   9        0.72       -8.98     18.03 o
  -4  10   9        0.10       22.30     16.45 o
  -3  10   9        3.02        8.10     14.03 o
  -2  10   9       11.34       25.92     14.21 o
  -1  10   9        0.90       10.94     21.87 o
   0  10   9        6.47        1.82     12.01 o
   1  10   9        0.09        8.82     11.27 o
   2  10   9        0.80        6.55     10.21 o
   3  10   9        0.06        9.06     21.61 o
   4  10   9        4.19        6.34     13.75 o
   5  10   9        3.37        0.64     16.74 o
  -9  11   9        0.55      -10.64     16.48 o
  -8  11   9        9.94       14.80     18.58 o
  -7  11   9        6.31        4.04     16.48 o
  -6  11   9       40.91       26.59     16.70 o
  -5  11   9       14.00       16.79     17.42 o
  -4  11   9       55.03       52.45     20.28 o
  -3  11   9        0.12       -1.11     16.60 o
  -2  11   9       21.90       12.63     14.37 o
  -1  11   9       10.06       18.19     19.73 o
   0  11   9        0.07        9.70     20.33 o
   1  11   9        9.21       39.24     22.65 o
   2  11   9       11.87       24.35     46.87 o
  -4  12   9        0.94        4.45     15.98 o
  -3  12   9       61.91       55.83     28.26 o
  -2  12   9        3.36       42.62     26.57 o
 -18   0  10        1.58        3.67     19.77 o
 -17   0  10       17.92       17.81     15.10 o
 -16   0  10       26.95       38.71     13.69 o
 -15   0  10        2.35        4.68     11.78 o
 -14   0  10       38.76       42.20     12.15 o
 -13   0  10      467.48      507.34     25.23 o
 -12   0  10       36.56       25.03      9.77 o
 -11   0  10     1081.23     1289.07     45.17 o
 -10   0  10       36.18       68.48     13.38 o
  -9   0  10      562.47      553.26     39.90 o
  -8   0  10      286.41      327.20     17.73 o
  -7   0  10      477.31      447.68     19.27 o
  -6   0  10      784.34      824.08     27.62 o
  -5   0  10      756.35      755.46     25.42 o
  -4   0  10      656.02      592.78     27.75 o
  -3   0  10       23.61        2.52      6.06 o
  -2   0  10     1465.79     1507.31     93.71 o
  -1   0  10      410.64      395.86     48.82 o
   0   0  10      188.56      233.78     42.15 o
   1   0  10     1462.35     1532.48     80.49 o
   2   0  10       78.85      100.05     15.92 o
   3   0  10        0.17       -9.85     19.54 o
   4   0  10      294.37      219.39     36.95 o
   5   0  10        0.63      -19.09     17.75 o
   6   0  10        0.10        5.45     16.34 o
   7   0  10        5.65       17.76     34.59 o
   8   0  10       37.59       82.87     29.14 o
   9   0  10       10.32       22.29     22.61 o
  10   0  10       16.59        7.02     52.90 o
 -18   1  10       29.92       27.52     11.94 o
 -17   1  10       11.52       28.34     11.77 o
 -16   1  10       90.64       91.46     12.59 o
 -15   1  10      147.52      160.11     14.53 o
 -14   1  10       21.97       23.27      8.80 o
 -13   1  10       26.59       16.56      7.85 o
 -12   1  10       74.57       58.47      8.89 o
 -11   1  10       91.31      101.68      9.66 o
 -10   1  10      562.83      615.26     17.95 o
  -9   1  10      275.59      288.48     11.36 o
  -8   1  10      644.01      655.33     25.56 o
  -7   1  10      290.39      290.98     10.96 o
  -6   1  10      847.60      862.39     22.13 o
  -5   1  10      307.83      360.07     10.82 o
  -4   1  10        7.22       16.10      5.09 o
  -3   1  10      708.09      644.50     27.79 o
  -2   1  10      114.52      114.30     11.70 o
  -1   1  10      113.47      120.02     11.55 o
   0   1  10      428.36      440.12     19.49 o
   1   1  10      170.28      140.49      8.40 o
   2   1  10       79.69      104.50     10.24 o
   3   1  10       21.42       16.04      6.12 o
   4   1  10       11.03        8.96      6.14 o
   5   1  10      141.21      144.12     12.65 o
   6   1  10        3.48       -0.91      4.30 o
   7   1  10        6.95       10.35     14.35 o
   8   1  10       76.47      114.52     20.46 o
   9   1  10        1.39       17.36     12.87 o
  10   1  10        1.74       12.55     15.88 o
 -17   2  10        7.65       16.94     10.52 o
 -16   2  10        4.92       13.11     10.43 o
 -15   2  10       15.51       24.39      8.43 o
 -14   2  10        3.55       -0.20      7.10 o
 -13   2  10       13.41       14.34      6.61 o
 -12   2  10      223.18      251.30     19.61 o
 -11   2  10        0.71        1.57      5.49 o
 -10   2  10      130.64      148.33      8.89 o
  -9   2  10       70.85       56.91      7.97 o
  -8   2  10       85.50       82.01      6.93 o
  -7   2  10      232.52      233.27      8.54 o
  -6   2  10      135.83      138.68      8.57 o
  -5   2  10        0.74       -3.33      4.28 o
  -4   2  10       39.49       16.02      5.67 o
  -3   2  10      236.89      241.28     14.92 o
  -2   2  10       29.35       44.94      8.13 o
  -1   2  10        3.19        0.38      3.74 o
   0   2  10      330.33      340.40     15.40 o
   1   2  10      143.91      217.48     17.80 o
   2   2  10       39.71       48.41      7.29 o
   3   2  10       31.79       40.85      9.84 o
   4   2  10        1.68        1.07      6.37 o
   5   2  10      151.47      169.50     12.02 o
   6   2  10        8.17       18.54      8.31 o
   7   2  10        2.11        6.22      7.90 o
   8   2  10        1.89       25.69     12.69 o
   9   2  10        0.28       18.64     13.06 o
  10   2  10        0.03        7.31     13.00 o
 -17   3  10       23.94       17.63     11.16 o
 -16   3  10       20.21        9.66      8.33 o
 -15   3  10        2.72        9.36      8.11 o
 -14   3  10      191.35      182.56     14.86 o
 -13   3  10       16.47       26.87      7.65 o
 -12   3  10        5.64       -5.81      5.69 o
 -11   3  10       35.05       23.41      6.52 o
 -10   3  10      754.88      681.82     24.68 o
  -9   3  10       61.80       63.25      6.79 o
  -8   3  10       61.63       55.53      8.28 o
  -7   3  10      881.78     1019.17     30.69 o
  -6   3  10      346.25      301.74     11.17 o
  -5   3  10      344.02      355.73     16.25 o
  -4   3  10       69.04       48.75      6.09 o
  -3   3  10      209.48      221.91     15.93 o
  -2   3  10        0.63        0.93      4.25 o
  -1   3  10       28.22       32.51      4.51 o
   0   3  10      284.28      319.87     16.74 o
   1   3  10      155.50      213.28     16.33 o
   2   3  10      248.77      262.02     16.48 o
   3   3  10       34.02       43.36     11.57 o
   4   3  10      188.81      209.51     14.50 o
   5   3  10       19.45       37.79     10.87 o
   6   3  10       28.89       49.11      8.30 o
   7   3  10       71.65       71.03     15.90 o
   8   3  10        5.74        6.83      8.58 o
   9   3  10        1.02       -1.54     17.08 o
  10   3  10        0.00       17.94     24.98 o
 -17   4  10        1.42       -5.62     17.91 o
 -16   4  10        2.46        3.94      8.42 o
 -15   4  10        2.28        5.50      7.43 o
 -14   4  10       16.31       19.11      7.35 o
 -13   4  10       46.35       44.36      7.57 o
 -12   4  10       87.63       86.34      8.63 o
 -11   4  10       69.31       50.95      8.10 o
 -10   4  10        1.31        2.36      3.96 o
  -9   4  10        3.83        9.64      4.67 o
  -8   4  10      310.76      317.31     12.66 o
  -7   4  10        3.73        8.32      5.18 o
  -6   4  10      109.50      105.28     14.15 o
  -5   4  10       54.07       34.93      6.95 o
  -4   4  10       90.59       72.55      6.16 o
  -3   4  10       34.14       39.52      6.87 o
  -2   4  10      514.11      490.78     18.10 o
  -1   4  10      129.15      163.81      8.92 o
   0   4  10       23.56       29.62      8.91 o
   1   4  10       36.95       28.76      9.12 o
   2   4  10       26.58       44.06      9.46 o
   3   4  10       58.06       88.51     12.01 o
   4   4  10       77.11      114.87     11.96 o
   5   4  10        4.20        9.06     10.43 o
   6   4  10       59.93       21.58      8.71 o
   7   4  10       53.39       55.85     16.66 o
   8   4  10        5.78        7.81     11.53 o
   9   4  10       11.14       26.79     22.77 o
 -16   5  10       16.00       11.89     16.53 o
 -15   5  10        0.84        1.00     15.71 o
 -14   5  10       23.68       19.67     13.86 o
 -13   5  10        2.62        6.95      7.58 o
 -12   5  10        0.31        6.11      8.39 o
 -11   5  10        5.05        9.63      3.79 o
 -10   5  10       10.13       11.98      4.35 o
  -9   5  10       87.72       92.17      8.32 o
  -8   5  10        0.48        5.38      5.16 o
  -7   5  10        3.34        7.02      4.59 o
  -6   5  10       72.33       58.28      9.17 o
  -5   5  10       74.50       57.54      5.67 o
  -4   5  10       36.82       51.55      5.67 o
  -3   5  10        2.05       10.83      6.82 o
  -2   5  10       65.48       66.92     10.96 o
  -1   5  10       22.68       22.85      4.28 o
   0   5  10        4.20        7.49      3.70 o
   1   5  10       24.97       16.88      7.16 o
   2   5  10        0.63       -4.91     10.36 o
   3   5  10        0.24        9.66      7.64 o
   4   5  10        6.42       24.07     10.07 o
   5   5  10        0.89        6.04     10.62 o
   6   5  10       32.94       76.24     22.10 o
   7   5  10       44.48       72.30     15.65 o
   8   5  10       46.40       33.00     13.88 o
   9   5  10       33.74       18.48     16.87 o
 -15   6  10       10.66        5.18     14.77 o
 -14   6  10       14.28       22.55     15.16 o
 -13   6  10       28.87       42.52     15.86 o
 -12   6  10       57.31       50.01     16.43 o
 -11   6  10        6.63       10.91     11.23 o
 -10   6  10      143.10      233.96     19.40 o
  -9   6  10      165.36      200.97     21.68 o
  -8   6  10        0.60       -6.84     12.69 o
  -7   6  10       27.43       54.45     18.76 o
  -6   6  10       12.22        4.19      2.94 o
  -5   6  10      113.10      104.60      7.05 o
  -4   6  10       77.08       63.80      5.39 o
  -3   6  10       42.53       70.98      7.58 o
  -2   6  10        0.91       -6.11      4.76 o
  -1   6  10      235.59      229.13     16.35 o
   0   6  10      509.15      465.59     23.61 o
   1   6  10       28.44       37.81      9.73 o
   2   6  10       82.44       97.45     11.64 o
   3   6  10        6.48        7.66      8.22 o
   4   6  10       39.04       38.19     13.68 o
   5   6  10       17.10       37.69     17.49 o
   6   6  10        3.93        2.62     10.92 o
   7   6  10       17.61       26.36     17.65 o
   8   6  10       20.98       -7.01     19.17 o
 -15   7  10       15.64       23.87     18.25 o
 -14   7  10       25.30       22.07     18.92 o
 -13   7  10       22.63       55.65     21.60 o
 -12   7  10       53.07       72.29     16.36 o
 -11   7  10        5.33        2.29     11.01 o
 -10   7  10       23.74       19.96     15.80 o
  -9   7  10        1.10       -1.43     14.85 o
  -8   7  10      239.86      271.60     65.24 o
  -7   7  10       33.35       17.54     14.48 o
  -6   7  10       16.47       19.11     12.46 o
  -5   7  10      671.40      817.00     72.80 o
  -4   7  10       11.01        4.44      4.38 o
  -3   7  10       31.28       23.11      5.59 o
  -2   7  10      142.63      136.03     11.19 o
  -1   7  10        0.22       -3.27      6.76 o
   0   7  10        0.08        1.93      4.25 o
   1   7  10       32.89       24.41      7.49 o
   2   7  10       50.62       56.81     10.87 o
   3   7  10       26.80       14.83     10.90 o
   4   7  10       22.21       48.13     13.02 o
   5   7  10       31.54       27.97     14.71 o
   6   7  10       40.23       37.21     25.17 o
   7   7  10       11.33       42.22     25.86 o
 -13   8  10       14.51       21.88     17.15 o
 -12   8  10       12.49       23.92     19.06 o
 -11   8  10        5.45       -7.75     16.44 o
 -10   8  10       27.51       39.86     18.55 o
  -9   8  10        2.32        3.93     14.83 o
  -8   8  10       15.66       26.16     14.77 o
  -7   8  10       18.04        3.12     15.22 o
  -6   8  10       11.81       20.12     13.67 o
  -5   8  10       13.34        4.25     13.72 o
  -4   8  10       10.91       20.29     13.07 o
  -3   8  10       17.99       13.14      7.26 o
  -2   8  10       23.00       23.67      7.59 o
  -1   8  10       51.96       52.92      9.43 o
   0   8  10        0.74       -2.71      8.44 o
   1   8  10       25.57       12.75      4.15 o
   2   8  10        4.45        3.06      9.86 o
   3   8  10        5.07       18.40     11.54 o
   4   8  10        0.00       16.00     16.89 o
   5   8  10        2.52       19.23     16.53 o
   6   8  10        5.82        8.12     16.21 o
 -12   9  10        0.04       10.34     18.59 o
 -11   9  10        0.20       -0.28     19.01 o
 -10   9  10        3.95        6.38     15.08 o
  -9   9  10       83.22       71.85     19.54 o
  -8   9  10        1.40       11.40     16.32 o
  -7   9  10        7.43       30.71     15.56 o
  -6   9  10       19.14       25.50     16.81 o
  -5   9  10        4.92       16.53     15.69 o
  -4   9  10       52.76       67.28     22.08 o
  -3   9  10       19.05        6.17     14.04 o
  -2   9  10        4.08       20.83     18.19 o
  -1   9  10        0.95        1.67      6.27 o
   0   9  10       16.37       16.77      9.93 o
   1   9  10        0.00       10.05      8.53 o
   2   9  10        0.04        2.65      7.53 o
   3   9  10       30.20       41.82     29.22 o
   4   9  10        0.00        3.45     18.19 o
   5   9  10        2.24       75.24     27.86 o
 -10  10  10        9.55        9.94     19.48 o
  -9  10  10        9.18       -0.32     15.62 o
  -8  10  10       44.82       25.80     23.22 o
  -7  10  10        0.01       10.33     15.14 o
  -6  10  10       14.79       24.34     27.10 o
  -5  10  10        4.16       13.73     15.32 o
  -4  10  10       16.48        9.47     15.70 o
  -3  10  10        0.08        3.23     16.34 o
  -2  10  10      113.72      122.75     23.76 o
  -1  10  10        1.44       13.55     15.85 o
   0  10  10        1.18       -9.17     17.23 o
   1  10  10       21.67        2.98     16.37 o
   2  10  10        4.05        2.43     10.18 o
   3  10  10       36.98       28.22     43.03 o
  -7  11  10        6.95       19.99     19.65 o
  -6  11  10        0.31       17.15     16.71 o
  -5  11  10        0.95       -5.06     20.24 o
  -4  11  10       22.80        4.78     18.03 o
  -3  11  10       13.86        2.65     17.19 o
  -2  11  10        0.90       -3.72     29.27 o
  -1  11  10       26.60       28.08     20.48 o
   0  11  10        0.43       10.07     21.99 o
 -17   1  11       24.87       40.26     13.15 o
 -16   1  11        0.23        1.13     10.52 o
 -15   1  11       27.92       31.51      9.74 o
 -14   1  11        9.65       11.84      8.28 o
 -13   1  11       13.16        8.93      7.25 o
 -12   1  11        0.56        0.17      6.28 o
 -11   1  11        9.45        7.43      7.10 o
 -10   1  11      193.56      204.75     11.27 o
  -9   1  11      294.38      320.84     13.25 o
  -8   1  11      371.72      367.18     15.17 o
  -7   1  11      362.45      380.23     17.77 o
  -6   1  11       37.98       33.40      6.17 o
  -5   1  11      118.50      112.02      9.32 o
  -4   1  11      112.23       81.89      7.61 o
  -3   1  11       39.62       34.91      5.27 o
  -2   1  11       42.60       35.96      6.95 o
  -1   1  11      178.87      185.34     17.38 o
   0   1  11       50.20       54.73     13.21 o
   1   1  11      119.88      118.41     17.73 o
   2   1  11        7.49       10.43      5.08 o
   3   1  11       64.67       86.77      9.54 o
   4   1  11      182.90      218.99     12.27 o
   5   1  11       18.40       29.24     12.49 o
   6   1  11        1.07       21.64     16.62 o
   7   1  11        2.25       15.40     21.22 o
   8   1  11        9.21       18.75     14.22 o
   9   1  11        0.11        3.87     12.53 o
 -17   2  11        2.80       15.00     10.73 o
 -16   2  11        0.58       13.84      8.65 o
 -15   2  11       36.05       59.44     13.40 o
 -14   2  11       21.30       30.40      9.74 o
 -13   2  11      286.48      328.96     17.94 o
 -12   2  11      310.88      335.74     17.88 o
 -11   2  11       19.96       21.50      7.41 o
 -10   2  11      115.72      135.22      9.26 o
  -9   2  11       23.39       22.62      7.56 o
  -8   2  11        3.68        7.52      5.71 o
  -7   2  11       14.50       17.82      5.98 o
  -6   2  11      192.71      199.67      9.17 o
  -5   2  11       50.56       51.89      7.80 o
  -4   2  11      522.10      482.86     14.66 o
  -3   2  11      622.21      609.42     38.21 o
  -2   2  11        2.13        6.86      4.72 o
  -1   2  11      325.30      332.59     16.06 o
   0   2  11      403.80      461.53     18.10 o
   1   2  11       19.23       37.68      9.05 o
   2   2  11       98.75       92.97     12.01 o
   3   2  11       10.46       15.91      6.59 o
   4   2  11        1.85        1.32      9.70 o
   5   2  11        5.11        7.53      7.42 o
   6   2  11       22.48       65.64     20.79 o
   7   2  11        0.00       16.04     14.74 o
   8   2  11        2.75       38.70     17.46 o
   9   2  11       13.47       35.03     18.59 o
 -16   3  11        7.13        6.69      8.97 o
 -15   3  11        2.41       -4.18      7.79 o
 -14   3  11        3.31        7.74      7.79 o
 -13   3  11        0.58       14.20      7.33 o
 -12   3  11       73.80       79.42     19.81 o
 -11   3  11        0.18        4.53      7.34 o
 -10   3  11       24.31       22.71      7.17 o
  -9   3  11        2.64        6.21      6.52 o
  -8   3  11      345.00      348.95     23.25 o
  -7   3  11        2.60        1.81      4.68 o
  -6   3  11       13.78       33.02      7.63 o
  -5   3  11      212.34      240.37     12.32 o
  -4   3  11       30.43       41.22      7.28 o
  -3   3  11       13.12       20.87      6.49 o
  -2   3  11        5.55        1.61      5.44 o
  -1   3  11       15.51       10.26      4.84 o
   0   3  11        3.18        9.60     11.13 o
   1   3  11      121.67      123.46     10.67 o
   2   3  11        7.03       19.31      8.89 o
   3   3  11        3.47        5.54      7.75 o
   4   3  11       21.96       19.25      9.72 o
   5   3  11        6.88       10.69      9.37 o
   6   3  11        1.65       30.17     17.53 o
   7   3  11        1.86       38.29     17.54 o
   8   3  11        0.28       -1.33     11.45 o
 -16   4  11        4.50       45.97     17.30 o
 -15   4  11        6.34       15.80     15.38 o
 -14   4  11       52.47       33.27     13.03 o
 -13   4  11        0.00       -2.18      4.89 o
 -12   4  11        0.44        2.29      8.11 o
 -11   4  11      294.83      291.37     14.80 o
 -10   4  11        0.04        6.16      6.44 o
  -9   4  11       73.52       83.68      9.70 o
  -8   4  11       14.50       28.35      6.54 o
  -7   4  11      381.65      414.09     15.69 o
  -6   4  11        8.97       12.66      5.58 o
  -5   4  11       99.07      104.97      8.97 o
  -4   4  11      377.61      357.96     19.01 o
  -3   4  11       67.67       61.32      6.60 o
  -2   4  11      267.14      260.18     12.83 o
  -1   4  11       20.55       17.29      5.09 o
   0   4  11        8.94        8.96      7.56 o
   1   4  11       33.56       26.08     10.59 o
   2   4  11        0.05        9.03      8.63 o
   3   4  11       49.28       59.75     11.50 o
   4   4  11        1.80        7.55      9.35 o
   5   4  11        0.72       17.02     14.17 o
   6   4  11        0.04       -4.10      9.70 o
   7   4  11       28.20       54.39     15.02 o
   8   4  11        3.52       14.85     14.82 o
 -15   5  11        0.09       -1.12     13.31 o
 -14   5  11        3.18        0.37     10.88 o
 -13   5  11       27.19       37.71     15.97 o
 -12   5  11      129.84       76.12     17.69 o
 -11   5  11        4.20       -4.63      7.34 o
 -10   5  11      123.37       65.77     19.52 o
  -9   5  11      191.42      202.03     12.72 o
  -8   5  11       37.10       32.65      5.19 o
  -7   5  11       76.36       82.70      8.51 o
  -6   5  11       20.34       36.15      6.61 o
  -5   5  11       69.24       57.90      6.72 o
  -4   5  11      295.77      316.53     14.98 o
  -3   5  11       21.02       23.12      6.38 o
  -2   5  11       88.21       69.81      7.70 o
  -1   5  11        2.45        1.54      4.55 o
   0   5  11       79.09       70.72     11.68 o
   1   5  11        0.78        7.51      8.19 o
   2   5  11      274.47      257.32     24.98 o
   3   5  11       56.33       58.11     10.35 o
   4   5  11        1.16        4.49      9.26 o
   5   5  11       75.70       85.69     29.60 o
   6   5  11        8.92       31.64     20.23 o
   7   5  11        0.96       31.47     14.94 o
 -15   6  11        0.31       40.24     20.76 o
 -14   6  11        9.14       17.90     13.82 o
 -13   6  11        0.71        5.25     10.59 o
 -12   6  11        0.13        5.87     13.33 o
 -11   6  11       50.51       46.79     13.58 o
 -10   6  11       59.36       57.43     13.84 o
  -9   6  11      119.43      113.49     20.58 o
  -8   6  11        4.12        9.54     10.34 o
  -7   6  11       26.60       15.75      7.80 o
  -6   6  11      133.60      106.60      7.37 o
  -5   6  11       12.69       11.04      5.51 o
  -4   6  11       56.27       40.58      6.51 o
  -3   6  11        8.10       14.69      5.31 o
  -2   6  11       39.76       49.91      6.41 o
  -1   6  11      100.01       69.68      9.72 o
   0   6  11        8.75       -0.70      6.64 o
   1   6  11       47.90       36.38     11.14 o
   2   6  11        6.21        2.50      8.44 o
   3   6  11        0.04       -5.51      9.23 o
   4   6  11        1.72        1.63      8.43 o
   5   6  11       36.05       28.56     11.60 o
   6   6  11        1.95        4.22     14.49 o
   7   6  11       33.73       42.36     18.97 o
 -14   7  11        4.40       14.39     12.93 o
 -13   7  11        1.86       19.17     15.52 o
 -12   7  11       10.10       28.48     16.72 o
 -11   7  11       21.21       18.24     17.17 o
 -10   7  11       20.14       34.31     15.77 o
  -9   7  11        4.88       15.86     15.85 o
  -8   7  11        5.90        7.29     14.06 o
  -7   7  11       56.56       85.08     19.37 o
  -6   7  11      183.28      211.34     26.47 o
  -5   7  11        0.12        1.96      4.31 o
  -4   7  11       13.80        9.73      4.48 o
  -3   7  11       14.51        2.70      5.59 o
  -2   7  11       20.67       26.58      6.84 o
  -1   7  11       15.42        9.99      5.91 o
   0   7  11        8.57        2.64      7.26 o
   1   7  11        3.18        5.08      7.85 o
   2   7  11        7.41        8.09     10.34 o
   3   7  11       18.15       62.22     33.10 o
   4   7  11       19.84        9.29     12.87 o
   5   7  11        7.43       40.83     16.43 o
   6   7  11        1.64       25.11     13.24 o
 -12   8  11       27.92       51.85     22.58 o
 -11   8  11       39.07       32.59     20.25 o
 -10   8  11        2.52      -18.25     18.01 o
  -9   8  11        0.86       -5.52     15.70 o
  -8   8  11       23.04       23.11     17.54 o
  -7   8  11       31.60       19.72     16.45 o
  -6   8  11       18.93       10.40     18.36 o
  -5   8  11        8.81        5.90     12.70 o
  -4   8  11       12.10       11.49     13.13 o
  -3   8  11       13.35        3.88     12.15 o
  -2   8  11       20.34       35.72     14.41 o
  -1   8  11      101.38       70.71      6.94 o
   0   8  11        6.36        8.34      8.78 o
   1   8  11       47.19       42.99     11.35 o
   2   8  11       13.23       13.45     11.00 o
   3   8  11        7.39       -3.89     12.08 o
   4   8  11        1.64       -5.77     12.33 o
 -11   9  11        0.00       -3.39     18.36 o
 -10   9  11        3.79        7.89     17.50 o
  -9   9  11       36.39       35.52     20.59 o
  -8   9  11       29.15       13.50     15.56 o
  -7   9  11       32.48       37.23     28.75 o
  -6   9  11       30.61       15.68     15.26 o
  -5   9  11        3.02        3.66     15.09 o
  -4   9  11       60.65       63.22     23.64 o
  -3   9  11        2.06       14.72     16.77 o
  -2   9  11        3.51       -1.52     12.27 o
  -1   9  11        3.57        6.56     20.72 o
   0   9  11       39.05       48.69     21.48 o
   1   9  11        3.22       -1.91     14.19 o
   2   9  11       10.85       19.02     12.52 o
   3   9  11       41.69       29.83     15.31 o
  -8  10  11       16.41       24.69     20.10 o
  -7  10  11        3.73       -6.59     18.91 o
  -6  10  11        1.20        1.42     17.76 o
  -5  10  11        4.38       11.25     23.54 o
  -4  10  11        7.34      -23.45     25.04 o
  -3  10  11        0.02       -4.46     21.96 o
  -2  10  11       19.93       23.08     20.26 o
  -1  10  11        0.60        6.39     24.16 o
   0  10  11        7.78       -0.29     16.98 o
 -16   0  12       11.35       16.62     15.07 o
 -15   0  12        0.25       -4.66     10.68 o
 -14   0  12      142.62      199.24     18.98 o
 -13   0  12       14.30       14.95     10.73 o
 -12   0  12      104.93      125.31     22.28 o
 -11   0  12       88.71       62.24     15.23 o
 -10   0  12       81.55       72.04     13.64 o
  -9   0  12      102.63       94.68     16.80 o
  -8   0  12      178.28      204.36     16.05 o
  -7   0  12        8.58       -2.43      7.50 o
  -6   0  12      218.96      212.64     14.62 o
  -5   0  12     1053.93     1085.45     85.92 o
  -4   0  12       17.48       13.67      9.41 o
  -3   0  12      518.92      467.57     48.69 o
  -2   0  12       58.18       61.84     20.57 o
  -1   0  12       14.89      -20.42     17.78 o
   0   0  12      239.96      287.95     34.05 o
   1   0  12       18.17       -0.27     15.60 o
   2   0  12        0.40       13.84     13.79 o
   3   0  12        8.20       26.01     18.87 o
   4   0  12       61.30       86.70     25.36 o
   5   0  12        2.12       31.31     17.87 o
   6   0  12       11.38       21.78     39.64 o
   7   0  12       44.76       95.88     36.79 o
   8   0  12        8.27       30.68     21.91 o
 -16   1  12       30.14       38.61     12.16 o
 -15   1  12       33.67       39.36     11.06 o
 -14   1  12       26.65       30.50      9.32 o
 -13   1  12       50.22       53.69     12.81 o
 -12   1  12       94.29       97.46     10.56 o
 -11   1  12       32.85       43.94     11.42 o
 -10   1  12      319.45      312.69     14.11 o
  -9   1  12      201.87      205.33     19.88 o
  -8   1  12      308.92      297.05     14.40 o
  -7   1  12       73.19       98.25     15.43 o
  -6   1  12      393.37      397.17     14.14 o
  -5   1  12       11.75        8.76      7.11 o
  -4   1  12      117.48      124.83     10.74 o
  -3   1  12      118.03      103.96     14.74 o
  -2   1  12      100.67       44.01     20.64 o
  -1   1  12        0.06        1.72      6.71 o
   0   1  12       18.82       12.28      6.21 o
   1   1  12        0.33        6.60      5.49 o
   2   1  12      126.51       67.21     42.99 o
   3   1  12       39.88       62.64     17.30 o
   4   1  12       26.66       40.32     12.57 o
   5   1  12        4.05       46.92     16.74 o
   6   1  12        0.66        0.01     13.37 o
   7   1  12       10.44        9.80     12.61 o
 -16   2  12        1.28       14.85     12.00 o
 -15   2  12       12.91       22.12     10.15 o
 -14   2  12        9.47        3.74      9.39 o
 -13   2  12        2.25        8.46      7.93 o
 -12   2  12        2.34        9.73      8.93 o
 -11   2  12        0.17        1.48      6.75 o
 -10   2  12       44.13       35.07      8.71 o
  -9   2  12       49.33       45.15      8.28 o
  -8   2  12       42.13       55.48      8.65 o
  -7   2  12      328.31      307.23     14.52 o
  -6   2  12       16.27       12.12      6.37 o
  -5   2  12      232.32      252.68     18.17 o
  -4   2  12      257.30      248.93     18.32 o
  -3   2  12       45.78       24.70      6.17 o
  -2   2  12       67.65       55.97      8.19 o
  -1   2  12       83.36      107.12     11.70 o
   0   2  12       88.72       68.95     12.17 o
   1   2  12        2.83        0.42      6.23 o
   2   2  12       82.23       74.04      8.96 o
   3   2  12        2.32        0.28      7.89 o
   4   2  12        2.04      -17.33     12.75 o
   5   2  12        3.08       44.45     14.47 o
   6   2  12        8.83       32.53     23.16 o
   7   2  12        0.03       -4.83     23.22 o
 -16   3  12        0.25        5.40     17.97 o
 -15   3  12        4.59       -5.78     10.67 o
 -14   3  12        1.76       26.15     11.65 o
 -13   3  12        4.95       10.51      7.37 o
 -12   3  12        2.07        4.51      6.14 o
 -11   3  12      122.38      108.02      8.91 o
 -10   3  12       80.99      117.76     18.65 o
  -9   3  12      190.79      184.71     10.28 o
  -8   3  12      204.97      220.26     23.62 o
  -7   3  12       32.93       31.88      9.12 o
  -6   3  12       83.17       83.76      9.43 o
  -5   3  12      119.89      120.43     11.33 o
  -4   3  12       14.16       27.82      7.53 o
  -3   3  12        0.86        0.59      5.08 o
  -2   3  12        4.84        6.26      6.12 o
  -1   3  12       83.04       73.00      9.86 o
   0   3  12      294.56      291.17     17.60 o
   1   3  12       46.43       45.21     13.41 o
   2   3  12        0.03       -5.15      7.03 o
   3   3  12       52.83       49.06     12.52 o
   4   3  12       22.52       28.24     12.79 o
   5   3  12       10.97       61.19     26.99 o
   6   3  12       10.61        8.37     11.90 o
   7   3  12        4.84        0.46     15.99 o
 -15   4  12       20.52       37.21     17.38 o
 -14   4  12       18.92       -1.72     19.45 o
 -13   4  12       16.64       18.89     21.83 o
 -12   4  12        7.73        2.49      6.68 o
 -11   4  12       59.92       50.60      9.14 o
 -10   4  12       59.88       34.54      6.70 o
  -9   4  12        0.62        3.46      6.17 o
  -8   4  12        6.17        0.19      6.37 o
  -7   4  12        6.89        8.61      7.44 o
  -6   4  12        1.69       -2.67      6.72 o
  -5   4  12      105.32      132.14      9.51 o
  -4   4  12       56.75       53.27      9.42 o
  -3   4  12       11.81        1.94      4.79 o
  -2   4  12       30.67       31.10      5.32 o
  -1   4  12      135.87      150.19     12.91 o
   0   4  12       71.92       72.27     13.04 o
   1   4  12        1.34       -3.88      8.47 o
   2   4  12       12.99       16.36     11.23 o
   3   4  12        1.53        6.66      8.77 o
   4   4  12        6.95       12.68     11.26 o
   5   4  12        0.09       11.60     10.73 o
   6   4  12        0.00      -17.13     12.81 o
 -15   5  12        0.67        4.76     13.92 o
 -14   5  12       19.77       21.17     19.73 o
 -13   5  12        0.67       29.96     15.45 o
 -12   5  12       15.15       29.23     12.65 o
 -11   5  12       15.38       32.21     11.33 o
 -10   5  12        0.00       16.36     12.88 o
  -9   5  12        0.36       10.30      6.62 o
  -8   5  12        3.17        2.28      6.84 o
  -7   5  12        0.62        2.17      4.75 o
  -6   5  12        4.64        5.94      5.41 o
  -5   5  12        0.03        2.21      5.47 o
  -4   5  12        3.72        6.30      7.93 o
  -3   5  12        5.59        6.09      5.61 o
  -2   5  12       52.89       37.47      7.29 o
  -1   5  12       56.28       41.04     16.31 o
   0   5  12       31.83       32.48     16.10 o
   1   5  12        6.97        6.21      7.87 o
   2   5  12       35.08       32.43      9.75 o
   3   5  12        0.00        1.48     10.04 o
   4   5  12        3.29       11.49     14.56 o
   5   5  12        3.88       30.95     15.49 o
   6   5  12       17.54       21.35     15.14 o
 -14   6  12        6.06       38.08     17.26 o
 -13   6  12       53.26       65.45     15.08 o
 -12   6  12       44.93       27.08     16.95 o
 -11   6  12        1.70       20.52     13.12 o
 -10   6  12        0.85       -4.10     12.22 o
  -9   6  12       15.65        9.56     11.82 o
  -8   6  12        0.55       12.14     12.89 o
  -7   6  12        0.02       -1.46      8.60 o
  -6   6  12      100.00      101.06      9.02 o
  -5   6  12        6.69        5.74      4.80 o
  -4   6  12       13.15       12.64      5.06 o
  -3   6  12      281.50      251.52     15.15 o
  -2   6  12       49.26       38.24      8.89 o
  -1   6  12       14.68        8.05      8.67 o
   0   6  12        2.02        4.69      8.60 o
   1   6  12        8.70        7.65     12.98 o
   2   6  12       28.04       20.50     11.57 o
   3   6  12        4.95       18.15     14.08 o
   4   6  12        3.71        2.04     11.77 o
   5   6  12       14.25       28.92     30.13 o
 -13   7  12       18.48       17.29     13.00 o
 -12   7  12        0.10       15.61     14.73 o
 -11   7  12       46.82       60.83     16.83 o
 -10   7  12        0.11       10.54     12.90 o
  -9   7  12       14.55       18.20     11.93 o
  -8   7  12      204.65      207.07     25.70 o
  -7   7  12       76.82       47.85     13.50 o
  -6   7  12       53.74       50.91     11.68 o
  -5   7  12        0.70       -9.17     12.06 o
  -4   7  12        4.17       15.27      9.10 o
  -3   7  12       57.33       48.32     12.19 o
  -2   7  12       67.49       48.84     12.13 o
  -1   7  12       12.36       13.48     10.49 o
   0   7  12        0.55       -3.77     11.83 o
   1   7  12       37.16       19.51     14.50 o
   2   7  12        2.96        0.55      9.55 o
   3   7  12       35.43       23.08     16.32 o
   4   7  12       29.40       24.77     16.52 o
 -11   8  12        2.46       22.09     15.41 o
 -10   8  12       21.06       -0.45     16.84 o
  -9   8  12        4.39        4.66     14.33 o
  -8   8  12       17.89       10.78     19.13 o
  -7   8  12       25.03       25.07     15.79 o
  -6   8  12       49.34       15.50     10.67 o
  -5   8  12        1.02        7.01     12.73 o
  -4   8  12        0.88        8.89      9.14 o
  -3   8  12        5.13       15.34     12.35 o
  -2   8  12        2.44        8.34     17.33 o
  -1   8  12       10.03        4.02     16.95 o
   0   8  12        2.51       -3.42     14.45 o
   1   8  12       11.69       22.12     16.45 o
   2   8  12        4.03       11.73     14.73 o
  -9   9  12       16.35        4.07     16.80 o
  -8   9  12        0.15       -8.43     18.14 o
  -7   9  12       20.27       15.97     16.45 o
  -6   9  12        6.51        6.11     19.81 o
  -5   9  12        0.05        7.15     23.62 o
  -4   9  12       50.94       35.03     27.10 o
  -3   9  12        0.54      -19.77     20.15 o
  -2   9  12        0.07       17.00     19.89 o
  -1   9  12        0.74       16.24     20.11 o
   0   9  12       13.51        1.42     25.89 o
 -15   1  13       16.64       24.01     11.15 o
 -14   1  13        3.57       18.79      8.69 o
 -13   1  13        7.28       15.29      9.90 o
 -12   1  13       63.22       56.10      9.18 o
 -11   1  13       65.54       50.96      9.90 o
 -10   1  13        6.22        9.50      9.07 o
  -9   1  13       21.85       14.84      7.28 o
  -8   1  13       46.45       44.67      8.46 o
  -7   1  13       38.67       33.22      7.42 o
  -6   1  13       75.10       74.87      9.76 o
  -5   1  13       52.17       50.69      9.99 o
  -4   1  13      114.31      130.87     19.59 o
  -3   1  13       57.71       63.85     15.54 o
  -2   1  13       13.74        3.49     17.49 o
  -1   1  13       82.28       78.08     17.70 o
   0   1  13       62.90       65.39     15.91 o
   1   1  13       84.92       93.51     21.28 o
   2   1  13       14.25       33.09     20.56 o
   3   1  13        0.23       33.44     14.84 o
   4   1  13        0.95       -2.81     11.65 o
   5   1  13       15.73       29.23     13.77 o
   6   1  13        0.08       -3.44     15.26 o
 -15   2  13       44.46       53.92     16.79 o
 -14   2  13        8.43       12.44      9.83 o
 -13   2  13       42.19       73.95     13.98 o
 -12   2  13        0.01        7.76      7.69 o
 -11   2  13       23.79       36.34      8.34 o
 -10   2  13       46.69       41.47      9.22 o
  -9   2  13       11.92       12.36      8.47 o
  -8   2  13        0.23       -0.54      6.38 o
  -7   2  13      254.29      310.66     15.59 o
  -6   2  13      149.97      167.12     14.52 o
  -5   2  13       12.10        7.03      7.78 o
  -4   2  13       34.03       31.45      9.41 o
  -3   2  13       79.37       65.80     11.24 o
  -2   2  13      237.27      198.47     14.40 o
  -1   2  13        5.38       -7.56      9.87 o
   0   2  13       12.82       13.94      9.88 o
   1   2  13        0.00       -9.68     10.83 o
   2   2  13        6.51        5.32     35.45 o
   3   2  13        2.87       20.24     12.85 o
   4   2  13        1.45       10.13     20.95 o
   5   2  13        4.22       17.30     14.74 o
   6   2  13       12.06       54.99     18.19 o
 -15   3  13       10.96       11.43     13.81 o
 -14   3  13       64.98       90.93     13.41 o
 -13   3  13        0.16       18.97     13.88 o
 -12   3  13        0.55       25.53     11.61 o
 -11   3  13       69.78       63.34     10.94 o
 -10   3  13        3.69       12.00      6.67 o
  -9   3  13       17.52       26.98      8.21 o
  -8   3  13        0.85       -0.42      6.33 o
  -7   3  13        1.80       13.84      7.81 o
  -6   3  13       18.89       25.42      8.63 o
  -5   3  13        2.60        8.51      9.77 o
  -4   3  13       48.19       39.93     10.01 o
  -3   3  13       11.53       12.18      5.94 o
  -2   3  13      107.67       92.49     13.78 o
  -1   3  13       10.31       21.84     10.10 o
   0   3  13        4.87        4.52      8.84 o
   1   3  13        7.27       10.09     11.17 o
   2   3  13       24.72        4.69     11.02 o
   3   3  13       78.15       85.46     21.90 o
   4   3  13        2.13       23.51     14.00 o
   5   3  13        6.01       19.80     16.37 o
 -14   4  13       28.73       30.67     15.88 o
 -13   4  13        1.38       51.16     22.16 o
 -12   4  13       14.20       39.82     19.05 o
 -11   4  13       25.27       37.63     15.08 o
 -10   4  13       56.41       36.37      8.44 o
  -9   4  13       18.32       16.84      8.77 o
  -8   4  13       31.38       22.09     10.23 o
  -7   4  13        0.98       -3.68      6.60 o
  -6   4  13        6.98       11.41      7.12 o
  -5   4  13       84.37       62.53      8.73 o
  -4   4  13       21.87       15.27      7.17 o
  -3   4  13       16.01       12.99      6.37 o
  -2   4  13       14.21        8.98      5.74 o
  -1   4  13        2.36       14.42     11.99 o
   0   4  13      122.11       92.15     16.08 o
   1   4  13        0.00       -1.11      7.49 o
   2   4  13       42.10       26.68     10.09 o
   3   4  13        3.58       20.16     12.69 o
   4   4  13        4.69        6.18     11.32 o
   5   4  13        0.19       29.23     22.64 o
 -13   5  13       41.77       43.77     16.68 o
 -12   5  13       10.13       29.35     14.56 o
 -11   5  13        1.15       17.62     14.74 o
 -10   5  13      103.76       95.94     13.86 o
  -9   5  13        6.24       -4.01      9.82 o
  -8   5  13      176.29      191.30     14.91 o
  -7   5  13      134.22      139.66     20.80 o
  -6   5  13        1.28        1.63      5.29 o
  -5   5  13       25.50       25.06      7.03 o
  -4   5  13       12.61        6.07      5.99 o
  -3   5  13        1.52        1.34      6.22 o
  -2   5  13        4.71       -4.68      7.84 o
  -1   5  13      131.17      135.27     25.42 o
   0   5  13        4.03       12.99     13.45 o
   1   5  13       26.43       23.27     17.27 o
   2   5  13       25.57       27.08     10.27 o
   3   5  13        0.02       37.64     16.91 o
   4   5  13       19.75       30.14     25.24 o
 -12   6  13       40.62       54.36     16.96 o
 -11   6  13        8.68       29.78     16.42 o
 -10   6  13       16.25       13.18     13.52 o
  -9   6  13        0.00        4.20     12.87 o
  -8   6  13        0.20       -9.28     10.34 o
  -7   6  13        0.41        5.48      9.50 o
  -6   6  13        0.30       -1.50     11.12 o
  -5   6  13       10.46        2.92      5.77 o
  -4   6  13        9.61        5.09      5.44 o
  -3   6  13        4.11       13.48      8.36 o
  -2   6  13       43.96       50.56     13.20 o
  -1   6  13       22.81       18.14      9.96 o
   0   6  13        1.96       18.91     12.43 o
   1   6  13        1.76        6.81     12.18 o
   2   6  13        4.15       28.85     18.14 o
   3   6  13        0.61       21.43     23.18 o
 -11   7  13        2.38        4.91     12.40 o
 -10   7  13        0.14        0.05     12.61 o
  -9   7  13       42.86       31.71     13.39 o
  -8   7  13        6.97        2.44     10.29 o
  -7   7  13       50.24       42.69     12.75 o
  -6   7  13        9.16       -3.23     12.23 o
  -5   7  13        3.08       16.77      9.89 o
  -4   7  13        1.31        3.85     10.27 o
  -3   7  13        9.91       37.73     26.19 o
  -2   7  13        3.11       14.72     11.96 o
  -1   7  13       14.74        2.26     14.35 o
   0   7  13       23.56       23.25     13.21 o
   1   7  13       11.48       30.97     30.59 o
  -9   8  13        7.21       27.79     14.22 o
  -8   8  13       17.93       18.88     15.03 o
  -7   8  13       14.65       -0.16     11.96 o
  -6   8  13        0.15        6.60     11.11 o
  -5   8  13       47.34       45.16     13.13 o
  -4   8  13       69.17       59.85     24.25 o
  -3   8  13        4.03       -2.96     18.02 o
  -2   8  13       15.30       35.02     22.01 o
  -1   8  13       10.29       15.39     29.74 o
 -14   0  14       36.26       48.25     17.04 o
 -13   0  14        2.30        2.17     10.96 o
 -12   0  14       72.00       38.02     17.61 o
 -11   0  14        1.97        8.73     10.49 o
 -10   0  14        0.16        5.58      9.82 o
  -9   0  14       87.12       80.15     18.11 o
  -8   0  14      166.99      162.97     18.78 o
  -7   0  14        1.27       -0.90      8.51 o
  -6   0  14       43.53       23.58     11.75 o
  -5   0  14      112.24       75.90     30.36 o
  -4   0  14      245.78      302.26     38.03 o
  -3   0  14      468.72      555.44     51.29 o
  -2   0  14       38.76       51.48     41.03 o
  -1   0  14        1.40       -2.12     18.59 o
   0   0  14        5.88       18.35     18.57 o
   1   0  14       12.08       44.04     39.35 o
   2   0  14       13.12       49.41     19.59 o
   3   0  14        0.33       25.51     23.03 o
   4   0  14       38.21       80.91     35.94 o
 -14   1  14        5.21       18.06     14.04 o
 -13   1  14       73.07      107.99     17.80 o
 -12   1  14        0.00        2.41      8.77 o
 -11   1  14        0.00        7.84      7.83 o
 -10   1  14       63.13       68.58     10.15 o
  -9   1  14       14.03       18.76      7.85 o
  -8   1  14      106.25       81.67      9.72 o
  -7   1  14       22.06       24.94      8.18 o
  -6   1  14       68.55       52.68      9.78 o
  -5   1  14       38.88       17.24      9.73 o
  -4   1  14        0.64        7.93      8.49 o
  -3   1  14      169.90      169.61     26.35 o
  -2   1  14        0.01        1.83     12.75 o
  -1   1  14       23.08       31.10     14.89 o
   0   1  14       46.34       50.57     19.28 o
   1   1  14        0.31        7.14     12.19 o
   2   1  14        0.33       27.95     16.00 o
   3   1  14        2.57       39.29     23.97 o
   4   1  14        5.24       24.22     15.10 o
 -14   2  14        0.04       12.53      9.08 o
 -13   2  14       15.43       15.03      9.57 o
 -12   2  14        2.05       19.59      8.31 o
 -11   2  14        2.20       18.03     10.85 o
 -10   2  14       12.60       19.50     10.72 o
  -9   2  14        0.01        5.94      7.78 o
  -8   2  14      100.62       93.96     11.97 o
  -7   2  14       11.96       16.63      8.38 o
  -6   2  14       35.39       39.03     10.18 o
  -5   2  14       90.15       61.14     10.10 o
  -4   2  14        4.09        3.40      8.05 o
  -3   2  14       16.16       31.85     15.06 o
  -2   2  14       10.70        7.69      8.60 o
  -1   2  14       38.45       21.99      9.04 o
   0   2  14       16.90       27.80     15.00 o
   1   2  14       19.02        8.31     13.32 o
   2   2  14       42.92       82.77     19.65 o
   3   2  14        3.87       -0.80     13.72 o
 -13   3  14        5.62       44.23     15.02 o
 -12   3  14       30.30       42.87     10.45 o
 -11   3  14       20.05       22.74      9.20 o
 -10   3  14       13.26       24.29     13.55 o
  -9   3  14       48.65       33.14      9.14 o
  -8   3  14        4.51       18.96     10.34 o
  -7   3  14       10.90        8.88      7.54 o
  -6   3  14        1.70       -0.85      6.63 o
  -5   3  14        0.31        3.72      8.42 o
  -4   3  14        0.26        7.15      5.84 o
  -3   3  14       26.38       23.10      6.86 o
  -2   3  14       27.57       14.38      9.17 o
  -1   3  14       13.53        8.82      8.39 o
   0   3  14        0.65        9.10      9.57 o
   1   3  14       31.09       52.68     14.94 o
   2   3  14       49.46       99.88     24.17 o
   3   3  14        5.71       -9.89     12.40 o
 -13   4  14       14.17       11.94     15.60 o
 -12   4  14        7.88       27.05     14.55 o
 -11   4  14        4.56       62.87     17.44 o
 -10   4  14       12.46       21.73     15.37 o
  -9   4  14        0.19        4.07      6.92 o
  -8   4  14        3.52        5.08      8.46 o
  -7   4  14       21.87       24.65      9.85 o
  -6   4  14       15.83       13.43      7.74 o
  -5   4  14       43.87       32.29      7.99 o
  -4   4  14       24.98       24.80      7.40 o
  -3   4  14       21.66       18.66      9.48 o
  -2   4  14        6.23       27.35     10.48 o
  -1   4  14       15.79       22.98      9.40 o
   0   4  14        6.89       15.11     12.31 o
   1   4  14       26.84       40.66     14.62 o
   2   4  14        8.90       19.28     13.83 o
 -12   5  14        0.09       17.29     15.44 o
 -11   5  14        0.85       21.45     13.48 o
 -10   5  14        0.28        9.17     11.32 o
  -9   5  14        0.50        2.39     11.47 o
  -8   5  14       34.41       50.84     14.80 o
  -7   5  14       17.94       14.24     10.47 o
  -6   5  14       11.62        5.29      6.52 o
  -5   5  14        3.65        2.82      8.06 o
  -4   5  14        0.77        0.88      7.11 o
  -3   5  14        0.26        0.57      8.63 o
  -2   5  14        0.19       -7.16      8.42 o
  -1   5  14        1.99        6.18      8.58 o
   0   5  14       14.31       18.57     14.89 o
   1   5  14       11.84       25.69     11.74 o
 -10   6  14        0.00       19.03     16.29 o
  -9   6  14       12.96       15.99     15.37 o
  -8   6  14        0.56       -0.17     10.55 o
  -7   6  14       20.48       16.39     13.08 o
  -6   6  14       16.67       -5.10      9.49 o
  -5   6  14       20.24       19.08     14.86 o
  -4   6  14       67.56       55.37     18.58 o
  -3   6  14        1.85       -3.40      7.23 o
  -2   6  14        5.72       -8.73     10.91 o
  -1   6  14       19.06       27.26     10.15 o
   0   6  14        4.04        9.08      9.50 o
  -8   7  14        0.99       -6.40     11.44 o
  -7   7  14        0.00       -2.19     13.35 o
  -6   7  14       23.37       12.01     11.25 o
  -5   7  14        0.08        3.53     13.74 o
  -4   7  14        3.82        3.80     19.11 o
  -3   7  14        6.54        6.15     13.88 o
  -2   7  14        1.31        1.48     13.04 o
 -12   1  15       31.99       45.59     12.26 o
 -11   1  15       37.54       51.42     11.73 o
 -10   1  15       32.66       54.24     11.03 o
  -9   1  15       15.24       16.02      8.81 o
  -8   1  15        0.12        6.72      8.30 o
  -7   1  15        2.58        2.75      8.03 o
  -6   1  15       14.79       19.15     10.63 o
  -5   1  15        1.23        2.95      8.99 o
  -4   1  15       16.52       80.70     56.39 o
  -3   1  15       86.51       86.84     20.46 o
  -2   1  15        0.02       15.32     19.54 o
  -1   1  15        0.16       -4.78     23.35 o
   0   1  15       80.85      100.45     41.45 o
   1   1  15        1.48       -9.58     15.17 o
 -12   2  15        2.84       -4.67     10.16 o
 -11   2  15        0.62        7.06      9.01 o
 -10   2  15       43.98       39.57     11.94 o
  -9   2  15        6.37       20.22     10.16 o
  -8   2  15        0.41        8.64      9.74 o
  -7   2  15       15.72       28.43     12.71 o
  -6   2  15       28.21       41.79     16.27 o
  -5   2  15      127.46      166.89     74.52 o
  -4   2  15       10.97       -6.68     14.05 o
  -3   2  15        5.27       14.66     13.70 o
  -2   2  15        0.25       47.67     43.13 o
  -1   2  15       13.54       25.42     13.78 o
   0   2  15        0.76       17.04     29.44 o
   1   2  15       10.45       16.25     20.72 o
 -11   3  15        4.86       24.87     12.65 o
 -10   3  15        6.13       21.48     11.39 o
  -9   3  15       29.81       37.52     11.87 o
  -8   3  15        0.83        9.86     13.96 o
  -7   3  15       23.15       24.22      9.93 o
  -6   3  15        4.59        6.74      8.84 o
  -5   3  15       64.14       38.77     10.09 o
  -4   3  15        4.69       16.03     10.56 o
  -3   3  15        0.42      -11.13      9.03 o
  -2   3  15        3.15       10.98     10.10 o
  -1   3  15        7.88       38.32     16.48 o
   0   3  15       65.83       71.96     19.43 o
 -10   4  15        1.64       19.75     25.07 o
  -9   4  15        0.98        4.94     13.12 o
  -8   4  15       14.61       14.00      9.42 o
  -7   4  15        1.17       -1.89      7.06 o
  -6   4  15       18.91        8.75      7.76 o
  -5   4  15        0.67        1.71      8.07 o
  -4   4  15        5.99        0.05      8.12 o
  -3   4  15       35.27       34.56     10.74 o
  -2   4  15        0.00      -11.79     10.33 o
  -1   4  15        2.74        8.28     10.73 o
  -8   5  15       11.42       13.42     11.25 o
  -7   5  15       17.93       12.93     17.97 o
  -6   5  15        8.21        4.96     13.07 o
  -5   5  15        3.52       -4.32     11.23 o
  -4   5  15       14.56       20.62     13.67 o
  -3   5  15        2.95        1.74      9.56 o
  -2   5  15       44.14       31.80     11.95 o
  -9   0  16       14.80       40.85     15.42 o
  -8   0  16       14.37       19.62     14.99 o
  -7   0  16       69.89       63.58     22.70 o
  -6   0  16      160.02      272.72     42.12 o
  -5   0  16        1.68      -18.91     23.76 o
  -4   0  16        1.76       49.57     46.86 o
  -3   0  16        0.86       59.32     29.90 o
  -9   1  16        1.59       -1.04     11.21 o
  -8   1  16       10.96       22.57     12.13 o
  -7   1  16        9.63        7.64     11.15 o
  -6   1  16        1.70        5.91     10.66 o
  -5   1  16        6.20       -1.30     16.37 o
  -4   1  16        6.99       19.33     28.80 o
  -3   1  16       17.35       23.40     32.61 o
  -8   2  16       35.23       36.41     13.13 o
  -7   2  16        0.00       -3.16      9.27 o
  -6   2  16       26.11       20.85     11.55 o
  -5   2  16        2.86        4.17     17.10 o
  -4   2  16        0.55       12.41     12.73 o
 
